# Supplementary material for: 1,2-Bis(3-phen­oxy­benzyl­idene)hydrazine
Source: Acta Crystallogr Sect E Struct Rep Online. 2011 Dec 10;68(Pt 1):o81. doi: 10.1107/S1600536811052469 (PMC3254433; doi:10.1107/S1600536811052469)
Supplement: Supplementary file 1 [file e-68-00o81-sup1.cif]

##############################################################################
#                                                                            #
# This CIF contains the data in a paper accepted for publication in          #
# Acta Crystallographica Section E. It conforms to the requirements of       #
# Notes for Authors for Acta Crystallographica Section E, and has been       #
# peer reviewed under the auspices of the IUCr Commission on Journals.       #
#                                                                            #
# Full details of the Crystallographic Information File format               #
# are given in the paper "The Crystallographic Information File (CIF):       #
# a New Standard Archive File for Crystallography" by S. R. Hall, F. H.      #
# Allen and I. D. Brown [Acta Cryst. (1991), A47, 655-685].                  #
#                                                                            #
# The current version of the core CIF dictionary is obtainable from          #
# ftp://ftp.iucr.org/pub/cif_core.dic.                                       #
#                                                                            #
# Software is freely available for graphical display of the structure(s)     #
# in this CIF. For information consult the CIF software page                 #
# http://www.iucr.org/resources/cif/software.                                #
#                                                                            #
# This file may be used for bona fide research purposes within the           #
# scientific community so long as proper attribution is given to the journal # 
# article from which it was obtained.                                        #
#                                                                            #
##############################################################################
data_global
_audit_creation_method     SHELXL-97
_journal_date_recd_electronic     2011-11-24
_journal_date_accepted     2011-12-05
_journal_name_full     'Acta Crystallographica, Section E'
_journal_year     2012
_journal_volume     68
_journal_issue      1
_journal_page_first     o81
_journal_page_last     o81
_journal_paper_category     QO
_journal_paper_doi     10.1107/S1600536811052469
_journal_coeditor_code     GG2067
_publ_contact_author_name     'Jasinski, Jerry P.'
_publ_contact_author_address
;
Department of Chemistry
Keene State College
229 Main Street
Keene, New Hampshire 03435, USA
;
_publ_contact_author_email     jjasinski@keene.edu
_publ_contact_author_fax     ?
_publ_contact_author_phone     '603 358-2563'
_publ_section_title
;
1,2-Bis(3-phenoxybenzylidene)hydrazine
;
loop_
    _publ_author_name
    _publ_author_address
    'Jasinski, Jerry P.'
;
Department of Chemistry
Keene State College
229 Main Street
Keene, NH 03435-2001, USA
;
    'Golen, James A.'
;
Department of Chemistry
Keene State College
229 Main Street
Keene, NH 03435-2001, USA
;
    'Praveen, A. S.'
;
Department of Studies in Chemistry
University of Mysore
Manasagangotri, Mysore 570 006, India
;
    'Narayana, B.'
;
Department of Studies in Chemistry
Mangalore University
Mangalagangotri, 574 199, India
;
    'Yathirajan, H. S.'
;
Department of Studies in Chemistry
University of Mysore
Manasagangotri, Mysore 570 006, India
;
data_I
_chemical_name_systematic
;
1,2-Bis(3-phenoxybenzylidene)hydrazine
;
_chemical_name_common     ?
_chemical_formula_moiety     'C26 H20 N2 O2'
_chemical_formula_sum     'C26 H20 N2 O2'
_chemical_formula_iupac     'C26 H20 N2 O2'
_chemical_formula_weight     392.44
_chemical_melting_point     ?
_symmetry_cell_setting     monoclinic
_symmetry_space_group_name_H-M     'C 2/c'
_symmetry_space_group_name_Hall     '-C 2yc'
loop_
    _symmetry_equiv_pos_as_xyz
    'x, y, z'
    '-x, y, -z+1/2'
    'x+1/2, y+1/2, z'
    '-x+1/2, y+1/2, -z+1/2'
    '-x, -y, -z'
    'x, -y, z-1/2'
    '-x+1/2, -y+1/2, -z'
    'x+1/2, -y+1/2, z-1/2'
_cell_length_a     23.6271(16)
_cell_length_b     11.2942(6)
_cell_length_c     8.2359(7)
_cell_angle_alpha     90.00
_cell_angle_beta     109.538(8)
_cell_angle_gamma     90.00
_cell_volume     2071.2(3)
_cell_formula_units_Z     4
_cell_measurement_reflns_used     1146
_cell_measurement_theta_min     3.06
_cell_measurement_theta_max     28.61
_cell_measurement_temperature     170(2)
_exptl_crystal_description     plate
_exptl_crystal_colour     yellow
_exptl_crystal_size_max     0.44
_exptl_crystal_size_mid     0.20
_exptl_crystal_size_min     0.06
_exptl_crystal_density_diffrn     1.259
_exptl_crystal_density_meas     ?
_exptl_crystal_density_method     'not measured'
_exptl_crystal_F_000     824
_exptl_absorpt_coefficient_mu     0.080
_exptl_absorpt_correction_type     multi-scan
_exptl_absorpt_process_details
;
(CrysAlis RED; Oxford Diffraction, 2010)
;
_exptl_absorpt_correction_T_min     0.9655
_exptl_absorpt_correction_T_max     0.9952
_exptl_special_details     ?
_diffrn_ambient_temperature     170(2)
_diffrn_radiation_type     MoK\a
_diffrn_radiation_wavelength     0.71073
_diffrn_radiation_source     'Enhance (Mo) X-ray Source'
_diffrn_radiation_monochromator     'graphite'
_diffrn_measurement_device_type     'Oxford Diffraction Xcalibur Eos Gemini'
_diffrn_measurement_method     '  \w scans'
_diffrn_detector_area_resol_mean     16.1500
_diffrn_reflns_number     4228
_diffrn_reflns_av_R_equivalents     0.0227
_diffrn_reflns_av_sigmaI/netI     0.0369
_diffrn_reflns_theta_min     3.06
_diffrn_reflns_theta_max     28.67
_diffrn_reflns_theta_full     25.00
_diffrn_measured_fraction_theta_max     0.878
_diffrn_measured_fraction_theta_full     0.998
_diffrn_reflns_limit_h_min     -31
_diffrn_reflns_limit_h_max     19
_diffrn_reflns_limit_k_min     -12
_diffrn_reflns_limit_k_max     14
_diffrn_reflns_limit_l_min     -10
_diffrn_reflns_limit_l_max     10
_refine_special_details
;
Refinement of <i>F</i>^2^ against ALL reflections. The weighted <i>R</i>-factor
<i>wR</i> and goodness of fit <i>S</i> are based on <i>F</i>^2^, conventional
<i>R</i>-factors <i>R</i> are based on <i>F</i>, with <i>F</i> set to zero for
negative <i>F</i>^2^. The threshold expression of <i>F</i>^2^ >
\s(<i>F</i>^2^) is used only for calculating <i>R</i>-factors(gt) <i>etc</i>.
and is not relevant to the choice of reflections for refinement.
<i>R</i>-factors based on <i>F</i>^2^ are statistically about twice as large
as those based on <i>F</i>, and <i>R</i>- factors based on ALL data will be
even larger.
;
_reflns_number_total     2341
_reflns_number_gt     1643
_reflns_threshold_expression     I>2sigma(I)
_refine_ls_structure_factor_coef     Fsqd
_refine_ls_matrix_type     full
_refine_ls_R_factor_all     0.0776
_refine_ls_R_factor_gt     0.0495
_refine_ls_wR_factor_gt     0.1182
_refine_ls_wR_factor_ref     0.1437
_refine_ls_goodness_of_fit_ref     1.053
_refine_ls_restrained_S_all     1.053
_refine_ls_number_reflns     2341
_refine_ls_number_parameters     136
_refine_ls_number_restraints     0
_refine_ls_hydrogen_treatment     constr
_refine_ls_weighting_scheme     calc
_refine_ls_weighting_details
         'calc w=1/[\s^2^(Fo^2^)+(0.0591P)^2^+0.4457P] where P=(Fo^2^+2Fc^2^)/3'
_atom_sites_solution_hydrogens     geom
_atom_sites_solution_primary     direct
_atom_sites_solution_secondary     difmap
_refine_ls_shift/su_max     0.000
_refine_ls_shift/su_mean     0.000
_refine_diff_density_max     0.136
_refine_diff_density_min     -0.185
_refine_ls_extinction_method     none
_refine_ls_extinction_coef     ?
loop_
    _atom_type_symbol
    _atom_type_description
    _atom_type_scat_dispersion_real
    _atom_type_scat_dispersion_imag
    _atom_type_scat_source
    'C' 'C' 0.0033 0.0016
                         'International Tables Vol C Tables 4.2.6.8 and 6.1.1.4'
    'H' 'H' 0.0000 0.0000
                         'International Tables Vol C Tables 4.2.6.8 and 6.1.1.4'
    'N' 'N' 0.0061 0.0033
                         'International Tables Vol C Tables 4.2.6.8 and 6.1.1.4'
    'O' 'O' 0.0106 0.0060
                         'International Tables Vol C Tables 4.2.6.8 and 6.1.1.4'
_computing_data_collection     '<i>CrysAlis PRO</i> (Oxford Diffraction, 2010)'
_computing_cell_refinement     '<i>CrysAlis PRO</i> (Oxford Diffraction, 2010)'
_computing_data_reduction     '<i>CrysAlis RED</i> (Oxford Diffraction, 2010)'
_computing_structure_solution     '<i>SHELXS97</i> (Sheldrick, 2008)'
_computing_structure_refinement     '<i>SHELXL97</i> (Sheldrick, 2008)'
_computing_molecular_graphics     '<i>SHELXTL</i> (Sheldrick, 2008)'
_computing_publication_material     '<i>SHELXTL</i> (Sheldrick, 2008)'
loop_
    _atom_site_type_symbol
    _atom_site_label
    _atom_site_fract_x
    _atom_site_fract_y
    _atom_site_fract_z
    _atom_site_U_iso_or_equiv
    _atom_site_adp_type
    _atom_site_calc_flag
    _atom_site_refinement_flags
    _atom_site_occupancy
    _atom_site_symmetry_multiplicity
    _atom_site_disorder_assembly
    _atom_site_disorder_group
    O O1 0.28415(5) 0.56492(12) 0.14723(17) 0.0634(4) Uani d . 1 1 . .
    N N1 0.02329(6) 0.53855(12) 0.04610(19) 0.0533(4) Uani d . 1 1 . .
    C C1 0.36654(9) 0.54126(16) 0.4051(2) 0.0582(5) Uani d . 1 1 . .
    H H1B 0.3467 0.4787 0.4361 0.070 Uiso calc R 1 1 . .
    C C2 0.42338(10) 0.5731(2) 0.5077(3) 0.0769(7) Uani d . 1 1 . .
    H H2A 0.4421 0.5321 0.6096 0.092 Uiso calc R 1 1 . .
    C C3 0.45254(9) 0.6644(2) 0.4612(3) 0.0818(7) Uani d . 1 1 . .
    H H3A 0.4911 0.6854 0.5310 0.098 Uiso calc R 1 1 . .
    C C4 0.42510(10) 0.7249(2) 0.3120(3) 0.0760(7) Uani d . 1 1 . .
    H H4A 0.4450 0.7870 0.2802 0.091 Uiso calc R 1 1 . .
    C C5 0.36825(9) 0.69433(15) 0.2091(2) 0.0584(5) Uani d . 1 1 . .
    H H5A 0.3493 0.7355 0.1076 0.070 Uiso calc R 1 1 . .
    C C6 0.33985(7) 0.60286(14) 0.2574(2) 0.0432(4) Uani d . 1 1 . .
    C C7 0.23306(7) 0.60721(15) 0.1737(2) 0.0442(4) Uani d . 1 1 . .
    C C8 0.23209(7) 0.70730(14) 0.2691(2) 0.0483(4) Uani d . 1 1 . .
    H H8A 0.2672 0.7497 0.3218 0.058 Uiso calc R 1 1 . .
    C C9 0.17840(8) 0.74360(15) 0.2851(2) 0.0491(4) Uani d . 1 1 . .
    H H9A 0.1776 0.8111 0.3491 0.059 Uiso calc R 1 1 . .
    C C10 0.12623(7) 0.68200(14) 0.2084(2) 0.0462(4) Uani d . 1 1 . .
    H H10A 0.0905 0.7071 0.2213 0.055 Uiso calc R 1 1 . .
    C C11 0.12717(7) 0.58123(13) 0.1108(2) 0.0416(4) Uani d . 1 1 . .
    C C12 0.18101(7) 0.54480(14) 0.0936(2) 0.0441(4) Uani d . 1 1 . .
    H H12A 0.1820 0.4783 0.0281 0.053 Uiso calc R 1 1 . .
    C C13 0.07271(7) 0.51346(15) 0.0257(2) 0.0469(4) Uani d . 1 1 . .
    H H13A 0.0743 0.4504 -0.0452 0.056 Uiso calc R 1 1 . .
loop_
    _atom_site_aniso_label
    _atom_site_aniso_U_11
    _atom_site_aniso_U_22
    _atom_site_aniso_U_33
    _atom_site_aniso_U_12
    _atom_site_aniso_U_13
    _atom_site_aniso_U_23
    O1 0.0376(6) 0.0815(9) 0.0687(9) -0.0038(6) 0.0148(6) -0.0324(7)
    N1 0.0396(8) 0.0516(9) 0.0670(10) -0.0047(6) 0.0156(7) -0.0052(7)
    C1 0.0663(12) 0.0553(11) 0.0548(11) -0.0063(9) 0.0226(9) 0.0036(9)
    C2 0.0680(14) 0.0838(16) 0.0605(13) 0.0133(13) -0.0029(11) 0.0005(11)
    C3 0.0425(11) 0.0966(18) 0.0949(18) -0.0106(12) 0.0079(11) -0.0309(15)
    C4 0.0707(14) 0.0690(14) 0.0975(18) -0.0299(12) 0.0403(14) -0.0178(13)
    C5 0.0670(12) 0.0496(10) 0.0595(11) -0.0038(9) 0.0225(10) 0.0045(9)
    C6 0.0354(8) 0.0473(9) 0.0479(9) -0.0026(7) 0.0152(7) -0.0100(7)
    C7 0.0383(8) 0.0501(9) 0.0433(9) 0.0021(7) 0.0123(7) -0.0041(7)
    C8 0.0431(9) 0.0499(10) 0.0466(9) -0.0039(8) 0.0080(7) -0.0081(8)
    C9 0.0516(10) 0.0447(9) 0.0482(10) 0.0061(8) 0.0131(8) -0.0054(8)
    C10 0.0434(9) 0.0477(9) 0.0479(9) 0.0082(7) 0.0157(7) 0.0030(7)
    C11 0.0407(8) 0.0412(9) 0.0425(9) 0.0005(7) 0.0134(7) 0.0047(7)
    C12 0.0423(9) 0.0431(9) 0.0459(9) -0.0014(7) 0.0133(7) -0.0063(7)
    C13 0.0436(9) 0.0453(9) 0.0527(10) -0.0013(7) 0.0175(8) -0.0007(8)
_geom_special_details
;
 All esds (except the esd in the dihedral angle between two l.s. planes)
 are estimated using the full covariance matrix.  The cell esds are taken
 into account individually in the estimation of esds in distances, angles
 and torsion angles; correlations between esds in cell parameters are only
 used when they are defined by crystal symmetry.  An approximate (isotropic)
 treatment of cell esds is used for estimating esds involving l.s. planes.
;
loop_
    _geom_bond_atom_site_label_1
    _geom_bond_atom_site_label_2
    _geom_bond_site_symmetry_2
    _geom_bond_distance
    _geom_bond_publ_flag
    O1 C7 . 1.3814(18) ?
    O1 C6 . 1.3930(18) ?
    N1 C13 . 1.266(2) ?
    N1 N1 5_565 1.410(3) ?
    C1 C6 . 1.359(2) ?
    C1 C2 . 1.374(3) ?
    C1 H1B . 0.9300 ?
    C2 C3 . 1.364(3) ?
    C2 H2A . 0.9300 ?
    C3 C4 . 1.365(3) ?
    C3 H3A . 0.9300 ?
    C4 C5 . 1.371(3) ?
    C4 H4A . 0.9300 ?
    C5 C6 . 1.362(2) ?
    C5 H5A . 0.9300 ?
    C7 C12 . 1.379(2) ?
    C7 C8 . 1.381(2) ?
    C8 C9 . 1.381(2) ?
    C8 H8A . 0.9300 ?
    C9 C10 . 1.372(2) ?
    C9 H9A . 0.9300 ?
    C10 C11 . 1.398(2) ?
    C10 H10A . 0.9300 ?
    C11 C12 . 1.388(2) ?
    C11 C13 . 1.459(2) ?
    C12 H12A . 0.9300 ?
    C13 H13A . 0.9300 ?
loop_
    _geom_angle_atom_site_label_1
    _geom_angle_atom_site_label_2
    _geom_angle_atom_site_label_3
    _geom_angle_site_symmetry_1
    _geom_angle_site_symmetry_3
    _geom_angle
    _geom_angle_publ_flag
    C7 O1 C6 . . 118.43(12) ?
    C13 N1 N1 . 5_565 112.25(17) ?
    C6 C1 C2 . . 118.82(18) ?
    C6 C1 H1B . . 120.6 ?
    C2 C1 H1B . . 120.6 ?
    C3 C2 C1 . . 120.4(2) ?
    C3 C2 H2A . . 119.8 ?
    C1 C2 H2A . . 119.8 ?
    C2 C3 C4 . . 119.92(19) ?
    C2 C3 H3A . . 120.0 ?
    C4 C3 H3A . . 120.0 ?
    C3 C4 C5 . . 120.2(2) ?
    C3 C4 H4A . . 119.9 ?
    C5 C4 H4A . . 119.9 ?
    C6 C5 C4 . . 119.14(19) ?
    C6 C5 H5A . . 120.4 ?
    C4 C5 H5A . . 120.4 ?
    C1 C6 C5 . . 121.55(17) ?
    C1 C6 O1 . . 118.67(15) ?
    C5 C6 O1 . . 119.58(16) ?
    C12 C7 C8 . . 120.56(15) ?
    C12 C7 O1 . . 115.75(14) ?
    C8 C7 O1 . . 123.66(14) ?
    C9 C8 C7 . . 119.21(15) ?
    C9 C8 H8A . . 120.4 ?
    C7 C8 H8A . . 120.4 ?
    C10 C9 C8 . . 121.21(15) ?
    C10 C9 H9A . . 119.4 ?
    C8 C9 H9A . . 119.4 ?
    C9 C10 C11 . . 119.53(15) ?
    C9 C10 H10A . . 120.2 ?
    C11 C10 H10A . . 120.2 ?
    C12 C11 C10 . . 119.42(14) ?
    C12 C11 C13 . . 119.11(14) ?
    C10 C11 C13 . . 121.47(14) ?
    C7 C12 C11 . . 120.06(15) ?
    C7 C12 H12A . . 120.0 ?
    C11 C12 H12A . . 120.0 ?
    N1 C13 C11 . . 121.53(15) ?
    N1 C13 H13A . . 119.2 ?
    C11 C13 H13A . . 119.2 ?
loop_
    _geom_torsion_atom_site_label_1
    _geom_torsion_atom_site_label_2
    _geom_torsion_atom_site_label_3
    _geom_torsion_atom_site_label_4
    _geom_torsion_site_symmetry_1
    _geom_torsion_site_symmetry_2
    _geom_torsion_site_symmetry_3
    _geom_torsion_site_symmetry_4
    _geom_torsion
    _geom_torsion_publ_flag
    C6 C1 C2 C3 . . . . -0.5(3) ?
    C1 C2 C3 C4 . . . . 0.2(3) ?
    C2 C3 C4 C5 . . . . 0.1(3) ?
    C3 C4 C5 C6 . . . . -0.2(3) ?
    C2 C1 C6 C5 . . . . 0.4(3) ?
    C2 C1 C6 O1 . . . . 175.27(16) ?
    C4 C5 C6 C1 . . . . 0.0(3) ?
    C4 C5 C6 O1 . . . . -174.87(16) ?
    C7 O1 C6 C1 . . . . 88.2(2) ?
    C7 O1 C6 C5 . . . . -96.80(19) ?
    C6 O1 C7 C12 . . . . -163.42(14) ?
    C6 O1 C7 C8 . . . . 18.5(2) ?
    C12 C7 C8 C9 . . . . 0.7(3) ?
    O1 C7 C8 C9 . . . . 178.76(16) ?
    C7 C8 C9 C10 . . . . 0.1(3) ?
    C8 C9 C10 C11 . . . . -0.6(2) ?
    C9 C10 C11 C12 . . . . 0.3(2) ?
    C9 C10 C11 C13 . . . . -179.48(15) ?
    C8 C7 C12 C11 . . . . -1.1(3) ?
    O1 C7 C12 C11 . . . . -179.24(14) ?
    C10 C11 C12 C7 . . . . 0.5(2) ?
    C13 C11 C12 C7 . . . . -179.68(14) ?
    N1 N1 C13 C11 5_565 . . . -179.40(15) ?
    C12 C11 C13 N1 . . . . 175.49(16) ?
    C10 C11 C13 N1 . . . . -4.7(3) ?
loop_
    _geom_hbond_atom_site_label_D
    _geom_hbond_atom_site_label_H
    _geom_hbond_atom_site_label_A
    _geom_hbond_site_symmetry_A
    _geom_hbond_distance_DH
    _geom_hbond_distance_HA
    _geom_hbond_distance_DA
    _geom_hbond_angle_DHA
    C5 H5A Cg 7_555 0.93 2.68 3.5947(17) 167
_iucr_refine_instructions_details
;
TITL YBN-55A in C2/c
CELL 0.71073  23.6271  11.2942   8.2359  90.000 109.538  90.000
ZERR    4.00   0.0016   0.0006   0.0007   0.000   0.008   0.000
LATT  7
SYMM -X, Y, 0.5-Z
SFAC C H N O
UNIT 104 80 8 8
temp 25
acta 50
rem yellow plate
conf
L.S. 6
BOND $H
size 0.06 0.20 0.44
FMAP 2
PLAN 5
WGHT    0.059100    0.445700
FVAR       0.11708
O1    4    0.284147    0.564922    0.147230    11.00000    0.03758    0.08150 =
         0.06873   -0.03242    0.01476   -0.00385
N1    3    0.023292    0.538553    0.046100    11.00000    0.03958    0.05159 =
         0.06701   -0.00518    0.01560   -0.00473
C1    1    0.366541    0.541258    0.405059    11.00000    0.06627    0.05533 =
         0.05482    0.00360    0.02263   -0.00631
AFIX  43
H1B   2    0.346683    0.478682    0.436054    11.00000   -1.20000
AFIX   0
C2    1    0.423380    0.573091    0.507717    11.00000    0.06803    0.08383 =
         0.06046    0.00055   -0.00286    0.01331
AFIX  43
H2A   2    0.442093    0.532142    0.609563    11.00000   -1.20000
AFIX   0
C3    1    0.452537    0.664397    0.461174    11.00000    0.04251    0.09661 =
         0.09493   -0.03088    0.00792   -0.01061
AFIX  43
H3A   2    0.491058    0.685374    0.530959    11.00000   -1.20000
AFIX   0
C4    1    0.425096    0.724922    0.312039    11.00000    0.07066    0.06897 =
         0.09752   -0.01776    0.04030   -0.02989
AFIX  43
H4A   2    0.445002    0.787048    0.280182    11.00000   -1.20000
AFIX   0
C5    1    0.368247    0.694335    0.209087    11.00000    0.06702    0.04960 =
         0.05949    0.00445    0.02246   -0.00378
AFIX  43
H5A   2    0.349334    0.735530    0.107605    11.00000   -1.20000
AFIX   0
C6    1    0.339854    0.602865    0.257384    11.00000    0.03538    0.04725 =
         0.04785   -0.01000    0.01517   -0.00261
C7    1    0.233062    0.607213    0.173670    11.00000    0.03829    0.05005 =
         0.04330   -0.00407    0.01234    0.00206
C8    1    0.232094    0.707296    0.269056    11.00000    0.04309    0.04992 =
         0.04659   -0.00810    0.00801   -0.00393
AFIX  43
H8A   2    0.267180    0.749733    0.321847    11.00000   -1.20000
AFIX   0
C9    1    0.178401    0.743601    0.285107    11.00000    0.05162    0.04473 =
         0.04821   -0.00542    0.01310    0.00607
AFIX  43
H9A   2    0.177600    0.811053    0.349070    11.00000   -1.20000
AFIX   0
C10   1    0.126227    0.681998    0.208435    11.00000    0.04344    0.04769 =
         0.04788    0.00295    0.01571    0.00819
AFIX  43
H10A  2    0.090480    0.707084    0.221331    11.00000   -1.20000
AFIX   0
C11   1    0.127171    0.581230    0.110766    11.00000    0.04074    0.04115 =
         0.04252    0.00465    0.01345    0.00047
C12   1    0.181010    0.544803    0.093620    11.00000    0.04233    0.04305 =
         0.04585   -0.00632    0.01332   -0.00143
AFIX  43
H12A  2    0.181972    0.478254    0.028093    11.00000   -1.20000
AFIX   0
C13   1    0.072706    0.513463    0.025660    11.00000    0.04365    0.04532 =
         0.05267   -0.00069    0.01748   -0.00128
AFIX  43
H13A  2    0.074331    0.450385   -0.045234    11.00000   -1.20000
HKLF 4
REM  YBN-55A in C2/c
REM R1 =  0.0495 for   1643 Fo > 4sig(Fo)  and  0.0776 for all   2341 data
REM    136 parameters refined using      0 restraints
END
WGHT      0.0554      0.4360
REM Highest difference peak  0.136,  deepest hole -0.185,  1-sigma level  0.039
Q1    1   0.2823  0.5422  0.2518  11.00000  0.05    0.14
Q2    1   0.3460  0.6858  0.2785  11.00000  0.05    0.13
Q3    1   0.2083  0.6994  0.3380  11.00000  0.05    0.12
Q4    1   0.1501  0.5875  0.0523  11.00000  0.05    0.11
Q5    1   0.2850  0.6387  0.1289  11.00000  0.05    0.11
;
