# Supplementary material for: 1,2-Bis(3-phen­oxy­benzyl­idene)hydrazine
Source: Acta Crystallogr Sect E Struct Rep Online. 2011 Dec 10;68(Pt 1):o81. doi: 10.1107/S1600536811052469 (PMC3254433; doi:10.1107/S1600536811052469)
Supplement: Supplementary file 2 [file e-68-00o81-Isup2.hkl]

# 
# h,k,l, Fc-squared, Fo-squared, sigma(Fo-squared) and status flag 
# 
data_I
_shelx_title ' YBN-55A in C2/c' 
_shelx_refln_list_code          4 
_shelx_F_calc_maximum      287.57 
_exptl_crystal_F_000       824.00 
_reflns_d_resolution_high  0.7407 
 
loop_ 
 _symmetry_equiv_pos_as_xyz 
 'x, y, z' 
 '-x, y, -z+1/2' 
 'x+1/2, y+1/2, z' 
 '-x+1/2, y+1/2, -z+1/2' 
 '-x, -y, -z' 
 'x, -y, z-1/2' 
 '-x+1/2, -y+1/2, -z' 
 'x+1/2, -y+1/2, z-1/2' 
 
_cell_length_a    23.6271 
_cell_length_b    11.2942 
_cell_length_c     8.2359 
_cell_angle_alpha  90.000 
_cell_angle_beta  109.538 
_cell_angle_gamma  90.000 
 
_shelx_F_squared_multiplier     1.000 
 
loop_ 
 _refln_index_h 
 _refln_index_k 
 _refln_index_l 
 _refln_F_squared_calc 
 _refln_F_squared_meas 
 _refln_F_squared_sigma 
 _refln_observed_status 
   4   0   0     5829.57     5042.79     46.69 o 
   6   0   0      559.48      508.51     18.24 o 
   8   0   0       35.49       29.91      5.11 o 
  10   0   0     3012.16     3075.87     58.37 o 
  12   0   0      238.58      256.81     18.24 o 
  14   0   0     1229.38     1408.80     47.42 o 
  16   0   0      298.17      314.44     24.81 o 
  18   0   0        3.96        8.03      3.65 o 
  20   0   0     3680.05     3393.96     88.28 o 
  22   0   0      166.91      170.72     21.16 o 
  24   0   0       25.26       17.51      7.30 o 
  26   0   0        0.09        3.65      5.11 o 
  28   0   0       42.40       17.51      5.84 o 
   3   1   0     2248.23     2273.34     24.81 o 
   5   1   0      409.59      400.89     10.28 o 
   7   1   0      140.16      175.66      7.98 o 
   9   1   0      230.20      261.43     11.08 o 
  11   1   0     1038.73     1107.24     26.02 o 
  13   1   0      501.38      537.68     19.86 o 
  15   1   0      151.75      168.58     11.87 o 
  17   1   0      737.14      777.79     24.57 o 
  19   1   0     2227.75     2115.08     52.16 o 
  21   1   0        0.20        0.80      2.01 o 
  23   1   0      211.66      214.50     17.45 o 
  25   1   0        8.97        4.01      3.61 o 
  27   1   0        3.99        7.53      5.47 o 
  29   1   0        0.52        7.30      6.57 o 
   0   2   0     3283.54     3131.31     24.08 o 
   2   2   0      895.22      927.42     11.09 o 
   4   2   0      200.30      201.44      5.39 o 
   6   2   0      398.86      403.85      9.05 o 
   8   2   0      303.89      335.43     11.83 o 
  10   2   0      480.39      501.24     16.48 o 
  12   2   0       34.30       42.21      5.16 o 
  14   2   0      496.81      495.86     32.10 o 
  16   2   0      273.24      260.91     15.97 o 
  18   2   0      121.47      132.43     12.63 o 
  20   2   0      170.75      167.34     18.97 o 
  22   2   0      263.57      210.62     16.71 o 
  24   2   0        6.53       12.36      4.31 o 
  26   2   0       19.84       14.23      5.16 o 
  28   2   0       34.23       32.10     11.67 o 
   1   3   0     7591.04     7126.91     33.12 o 
   3   3   0     3770.32     3697.70     23.94 o 
   5   3   0      221.88      258.19      7.07 o 
   7   3   0       10.83        4.38      1.12 o 
   9   3   0     6300.91     6611.11     62.93 o 
  11   3   0     1323.93     1451.49     32.50 o 
  13   3   0      140.47      163.71     11.60 o 
  15   3   0       26.23       28.32      5.16 o 
  17   3   0       57.65       55.36      7.47 o 
  19   3   0        0.15        1.46      4.74 o 
  21   3   0       51.20       39.24      5.29 o 
  23   3   0       26.85       28.45      6.57 o 
  25   3   0       12.89       26.18      8.39 o 
  27   3   0       22.00       38.71      8.59 o 
   0   4   0     5693.74     5081.14     23.70 o 
   2   4   0      579.59      549.05      8.97 o 
   4   4   0      127.09      115.17      4.75 o 
   6   4   0       10.87       11.08      1.96 o 
   8   4   0     1703.79     1924.74     28.33 o 
  10   4   0      405.22      472.10     18.31 o 
  12   4   0      414.61      465.83     19.60 o 
  14   4   0        7.26        4.79      1.75 o 
  16   4   0      187.42      203.73     14.93 o 
  18   4   0      380.35      385.75     21.65 o 
  20   4   0      364.79      424.98     24.50 o 
  22   4   0        1.35        1.15      2.19 o 
  24   4   0       64.12       83.87     10.87 o 
  26   4   0       24.34       32.83     12.40 o 
   1   5   0      289.81      256.95      7.23 o 
   3   5   0       54.53       55.92      3.11 o 
   5   5   0      611.21      628.66     12.79 o 
   7   5   0      865.11      896.90     12.77 o 
   9   5   0      186.47      250.70     11.27 o 
  11   5   0      454.75      460.58     19.30 o 
  13   5   0      428.88      469.05     20.89 o 
  15   5   0      241.44      264.65     16.76 o 
  17   5   0       53.96       43.41      7.22 o 
  19   5   0       21.72       27.22      6.13 o 
  21   5   0      247.80      265.67     15.35 o 
  23   5   0       21.57       18.97      8.75 o 
  25   5   0        4.31       -0.73      5.11 o 
   0   6   0     1894.87     1973.84     28.85 o 
   2   6   0     2901.75     2872.34     20.28 o 
   4   6   0       10.96        7.50      1.47 o 
   6   6   0       21.61       37.67      2.33 o 
   8   6   0       56.06       45.55      2.86 o 
  10   6   0      107.09      112.01      9.02 o 
  12   6   0      382.92      395.73     19.09 o 
  14   6   0       38.84       37.87      6.13 o 
  16   6   0      168.58      177.60     14.70 o 
  18   6   0       35.75       30.60      6.43 o 
  20   6   0      100.40       91.24     11.73 o 
  22   6   0        4.05        5.84      5.84 o 
  24   6   0        0.01       -8.75      8.75 o 
   1   7   0      238.12      238.73      4.30 o 
   3   7   0        0.86        2.84      0.91 o 
   5   7   0      200.39      231.80     18.17 o 
   7   7   0      827.80      737.39     31.19 o 
   9   7   0       38.33       51.29      5.49 o 
  11   7   0       53.64       66.79      7.00 o 
  13   7   0      477.74      511.61     23.20 o 
  15   7   0      326.14      368.04     24.81 o 
  17   7   0      245.37      230.48     17.52 o 
  19   7   0       23.74       17.51      7.30 o 
  21   7   0      173.57      212.67     19.70 o 
  23   7   0        6.61        3.65      4.38 o 
   0   8   0     1469.13     1572.40     20.38 o 
   2   8   0        1.63        3.25      0.95 o 
   4   8   0      172.26      213.18     10.80 o 
   6   8   0        1.70        1.29      1.72 o 
   8   8   0      744.76      793.35     21.38 o 
  10   8   0        2.66        1.46      1.50 o 
  12   8   0     1124.25     1226.50     45.08 o 
  14   8   0      114.44      113.40     11.60 o 
  16   8   0       71.19       56.35      8.72 o 
  18   8   0        8.84        8.25      4.03 o 
  20   8   0       52.37       52.53     13.86 o 
  22   8   0       28.02       24.08     10.21 o 
   1   9   0        5.08        5.91      1.76 o 
   3   9   0        1.58        3.00      1.48 o 
   5   9   0       11.35       17.07      2.65 o 
   7   9   0      685.26      735.10     21.00 o 
   9   9   0      215.43      239.53     12.66 o 
  11   9   0      363.61      426.87     18.38 o 
  13   9   0      125.73      140.21     12.90 o 
  15   9   0        6.41        7.30      4.38 o 
  17   9   0       10.55       10.77      8.39 o 
  19   9   0        0.65       -1.46      3.65 o 
  21   9   0       63.11       79.52     17.51 o 
   2  10   0       45.50       10.21      6.57 o 
   4  10   0       36.15       30.01     16.05 o 
   6  10   0      325.86      359.57     19.79 o 
   8  10   0      294.46      315.17     19.46 o 
  10  10   0      271.08      321.93     16.15 o 
  12  10   0        2.72        4.38      1.96 o 
  14  10   0      169.23      184.03     15.73 o 
  16  10   0        0.95       -0.73      3.65 o 
  18  10   0       26.61       23.35      8.75 o 
  20  10   0        0.16        2.92      4.38 o 
   1  11   0        2.91       -5.11      6.57 o 
   3  11   0        4.26        3.65      3.65 o 
   5  11   0      448.83      449.42     37.21 o 
   7  11   0        8.31       21.89     10.94 o 
   9  11   0      160.32      190.02     21.52 o 
  11  11   0      153.39      175.90     16.48 o 
  13  11   0        7.82        8.03      3.64 o 
  15  11   0      178.98      195.52     24.08 o 
  17  11   0        0.05       -0.73      3.65 o 
  19  11   0       20.37       17.51      8.03 o 
   0  12   0       17.05       17.51      8.75 o 
   2  12   0       12.71       16.05      9.48 o 
   4  12   0      101.44       86.82     18.24 o 
   6  12   0       13.01       13.13     10.21 o 
   8  12   0       19.59       22.62     11.67 o 
  10  12   0        4.67        8.75      7.30 o 
  12  12   0        2.04        2.92      4.38 o 
   1  13   0        0.09       -2.33      3.64 o 
   3  13   0       68.93       66.39     16.78 o 
   5  13   0       80.53       70.77     16.78 o 
   7  13   0      113.38      102.87     22.62 o 
   9  13   0        3.54        6.57      8.03 o 
   0  14   0      101.07      112.35     22.62 o 
   2  14   0       10.25       15.65      6.84 o 
   4  14   0        6.90        5.84      8.03 o 
 -29   1   1       15.83       17.51      7.30 o 
 -27   1   1        0.31        3.42      2.85 o 
 -25   1   1        1.59        2.19      3.96 o 
 -23   1   1        2.56       -3.65      3.65 o 
 -21   1   1      196.28      202.70     15.45 o 
 -19   1   1     1181.42     1156.98     35.58 o 
 -17   1   1      852.86      826.00     28.08 o 
 -15   1   1     1099.29     1105.94     29.91 o 
 -13   1   1      228.06      207.47     11.60 o 
 -11   1   1      712.74      813.92     22.62 o 
  -9   1   1      161.31      163.25      8.50 o 
  -7   1   1      952.57      982.51     27.36 o 
  -5   1   1    11089.54    10030.40     62.01 o 
  -3   1   1       70.49       78.06      5.11 o 
  -1   1   1     1258.78     1363.57     18.97 o 
   1   1   1       33.57       29.47      2.28 o 
   3   1   1     6748.68     6121.36     36.10 o 
   5   1   1       14.54       13.98      2.55 o 
   7   1   1      775.47      809.09     18.49 o 
   9   1   1     2725.39     2870.74     51.07 o 
  11   1   1      886.35      954.88     24.70 o 
  13   1   1      141.76      144.66     10.57 o 
  15   1   1      139.47      145.71     11.60 o 
  17   1   1     1198.04     1170.94     34.75 o 
  19   1   1      277.71      290.21     18.26 o 
  21   1   1       31.35       32.97      7.00 o 
  23   1   1        2.58        4.13      4.01 o 
  25   1   1        3.85        4.74      8.75 o 
  27   1   1       24.70       33.17      7.47 o 
 -28   2   1       98.95       98.01     13.09 o 
 -26   2   1       12.81       13.50      4.64 o 
 -24   2   1       44.45       43.78      8.25 o 
 -22   2   1       41.98       43.01      7.47 o 
 -20   2   1       87.94       80.04      9.45 o 
 -18   2   1      146.27      154.09     12.57 o 
 -16   2   1        1.50       -0.36      3.28 o 
 -14   2   1      721.25      802.08     24.70 o 
 -12   2   1      436.35      479.35     17.45 o 
 -10   2   1     1236.99     1422.57     30.28 o 
  -8   2   1      416.24      407.29     12.44 o 
  -6   2   1      160.96      168.78      6.11 o 
  -4   2   1     9764.34     9232.81     73.26 o 
  -2   2   1    35978.47    31957.82    283.44 o 
   0   2   1    54629.52    51795.37    556.66 o 
   2   2   1      138.81      153.37      6.92 o 
   4   2   1      845.43      878.95     45.23 o 
   6   2   1       39.54       40.60      3.50 o 
   8   2   1     5476.98     5764.04     51.87 o 
  10   2   1      538.64      561.10     20.06 o 
  12   2   1      374.56      425.33     18.60 o 
  14   2   1       39.19       51.64      6.43 o 
  16   2   1        4.80       10.58      4.13 o 
  18   2   1      785.80      738.33     28.46 o 
  20   2   1      826.35      760.73     30.61 o 
  22   2   1        8.65        1.82      3.28 o 
  24   2   1        8.95        8.32      4.01 o 
  26   2   1       43.07       36.18      7.88 o 
  28   2   1       59.61       62.74     14.59 o 
 -29   3   1        3.81       -0.73      2.92 o 
 -27   3   1        6.33        9.04      4.17 o 
 -25   3   1       15.74       21.83      6.65 o 
 -23   3   1       73.21       70.99      9.97 o 
 -21   3   1      226.20      187.94     12.48 o 
 -19   3   1     1629.88     1664.46     42.45 o 
 -17   3   1       30.46       46.75      6.43 o 
 -15   3   1      289.31      309.81     15.68 o 
 -13   3   1      238.35      266.74     13.29 o 
 -11   3   1     1215.92     1326.66     27.31 o 
  -9   3   1       25.45       31.37      3.50 o 
  -7   3   1      659.32      639.24     12.07 o 
  -5   3   1     7707.98     7448.79     27.65 o 
  -3   3   1    13117.46    12343.30     67.61 o 
  -1   3   1     1769.61     1660.14     29.70 o 
   1   3   1     5564.40     5682.20     35.15 o 
   3   3   1      210.74      224.44     10.94 o 
   5   3   1     1634.38     1545.25     25.53 o 
   7   3   1      313.36      348.37     11.73 o 
   9   3   1      192.00      259.92     11.19 o 
  11   3   1      615.83      626.40     19.63 o 
  13   3   1        1.35        3.81      2.28 o 
  15   3   1      236.46      259.85     15.06 o 
  17   3   1        5.59        4.86      2.97 o 
  19   3   1       26.60       24.92      5.08 o 
  21   3   1        0.10       -1.95      2.61 o 
  23   3   1        4.30        8.83      4.74 o 
  25   3   1        4.95        9.24      3.84 o 
 -28   4   1       78.52       86.82     16.78 o 
 -26   4   1        0.77        1.09      5.47 o 
 -24   4   1       15.51       21.22      6.20 o 
 -22   4   1        2.38        4.74      2.06 o 
 -20   4   1      213.56      204.65     16.51 o 
 -18   4   1      549.22      530.04     24.76 o 
 -16   4   1     1468.44     1478.07     36.36 o 
 -14   4   1       43.09       51.68      6.31 o 
 -12   4   1      206.60      244.04     12.25 o 
 -10   4   1      189.37      178.54     11.82 o 
  -8   4   1     2180.54     2226.17     24.65 o 
  -6   4   1     4234.93     4247.69     22.21 o 
  -4   4   1      443.23      424.67     10.20 o 
  -2   4   1     7826.14     7857.79     29.33 o 
   0   4   1       64.84       66.94      3.13 o 
   2   4   1      577.58      642.30     16.42 o 
   4   4   1     1263.69     1249.39     50.34 o 
   6   4   1       19.29       18.62      2.66 o 
   8   4   1        0.33        2.07      1.82 o 
  10   4   1      232.66      262.67     12.01 o 
  12   4   1      170.62      160.27     10.12 o 
  14   4   1      118.88      114.01      9.29 o 
  16   4   1        9.63        6.43      2.80 o 
  18   4   1     1062.87      965.34     32.06 o 
  20   4   1       85.12       79.89      9.44 o 
  22   4   1       61.59       41.95      7.88 o 
  24   4   1       18.58       28.45     10.94 o 
 -25   5   1       29.71       30.19      7.47 o 
 -23   5   1       12.14       11.19      5.84 o 
 -21   5   1       28.03       25.17      6.19 o 
 -19   5   1      207.57      183.12     15.48 o 
 -17   5   1      422.63      434.19     22.44 o 
 -15   5   1      145.65      145.18     12.12 o 
 -13   5   1      615.22      592.34     22.95 o 
 -11   5   1        7.94       18.68      3.02 o 
  -9   5   1     2282.32     2396.44     24.53 o 
  -7   5   1      677.06      747.22     15.12 o 
  -5   5   1        7.13       10.96      1.80 o 
  -3   5   1       50.68       45.40      3.21 o 
  -1   5   1      177.88      180.08      4.24 o 
   1   5   1      415.27      418.56     12.80 o 
   3   5   1       89.16       98.87      7.69 o 
   5   5   1     1728.84     1789.34    137.16 o 
   7   5   1     3285.92     3289.48     37.94 o 
   9   5   1      393.15      436.37     16.05 o 
  11   5   1     2102.16     2095.06     56.91 o 
  13   5   1       78.51       75.43      7.15 o 
  15   5   1      169.95      182.10     12.04 o 
  17   5   1       32.82       21.06      4.86 o 
  19   5   1        8.15        2.92      4.38 o 
  21   5   1       22.89       29.91     10.21 o 
  23   5   1        0.25       -0.73      2.92 o 
 -26   6   1        1.01        6.47      3.84 o 
 -24   6   1        0.12        1.23      4.74 o 
 -22   6   1      154.35      139.36     15.21 o 
 -20   6   1      227.10      218.83     18.03 o 
 -18   6   1      615.91      657.18     29.39 o 
 -16   6   1        4.12       10.94      3.61 o 
 -14   6   1      174.08      175.62     13.38 o 
 -12   6   1     1354.86     1468.27     31.20 o 
 -10   6   1      156.48      194.74      7.40 o 
  -8   6   1      127.11      130.12      8.67 o 
  -6   6   1      103.80      108.38      6.67 o 
  -4   6   1     1253.81     1337.10     29.45 o 
  -2   6   1     1804.47     1872.86     20.46 o 
   0   6   1     4566.23     4899.21     23.71 o 
   2   6   1      602.66      652.55     17.51 o 
   4   6   1       57.24       55.00      6.31 o 
   6   6   1       18.47       18.75      3.84 o 
   8   6   1      847.56      727.93     39.40 o 
  10   6   1        5.93        1.46      1.46 o 
  12   6   1        7.59       10.21      2.71 o 
  14   6   1      104.91      130.59     16.78 o 
  16   6   1      586.09      544.99     37.21 o 
  18   6   1       51.26       43.77     10.94 o 
  20   6   1      279.45      234.19     27.72 o 
  22   6   1       15.89       16.05      7.30 o 
  24   6   1        0.46       -0.73      5.11 o 
 -25   7   1      135.03      152.45     17.45 o 
 -23   7   1        0.04       -0.73      5.47 o 
 -21   7   1       61.51       94.71     12.35 o 
 -19   7   1        4.72        6.67      3.65 o 
 -17   7   1      298.10      280.73     18.82 o 
 -15   7   1      163.89      176.39     14.42 o 
 -13   7   1      189.35      205.43     14.03 o 
 -11   7   1       66.78       66.62      6.67 o 
  -9   7   1        0.96        3.42      1.77 o 
  -7   7   1      227.80      216.63     10.09 o 
  -5   7   1      104.07      113.45      7.74 o 
  -3   7   1        0.17        0.00      0.65 o 
  -1   7   1       21.15       21.43      2.22 o 
   1   7   1      124.21      121.95      4.84 o 
   3   7   1      107.37      109.78      5.77 o 
   5   7   1        6.71        5.91      1.50 o 
   7   7   1      756.17      816.56     61.28 o 
   9   7   1      477.49      501.23     24.18 o 
  11   7   1      335.61      336.33     26.26 o 
  13   7   1      448.89      434.09     31.37 o 
  15   7   1        4.43        1.46      2.92 o 
  17   7   1        9.49       15.32      7.30 o 
  19   7   1      104.78      118.19     19.70 o 
  21   7   1       65.68       94.11     18.24 o 
  23   7   1       55.52       60.55     15.32 o 
 -24   8   1        7.24       18.60      6.19 o 
 -22   8   1        0.26        0.41      2.28 o 
 -20   8   1       39.35       49.44     12.77 o 
 -18   8   1       68.77       66.73     10.58 o 
 -16   8   1       16.01        8.03      2.97 o 
 -14   8   1       69.45       63.72      7.37 o 
 -12   8   1      481.83      582.32     21.01 o 
 -10   8   1       80.25       90.76      7.77 o 
  -8   8   1      465.79      545.27     17.44 o 
  -6   8   1       31.84       27.20      4.60 o 
  -4   8   1       17.32       17.98      2.30 o 
  -2   8   1       47.10       49.14      3.67 o 
   0   8   1      795.01      783.57     13.58 o 
   2   8   1      959.59      992.25     35.38 o 
   4   8   1        9.04       11.76      2.12 o 
   6   8   1      606.86      603.28     24.51 o 
   8   8   1       83.72      105.04     20.79 o 
  10   8   1      264.28      280.97     18.93 o 
  12   8   1        4.08        0.73      2.92 o 
  14   8   1       38.18       37.21      9.48 o 
  16   8   1       33.71       26.26      9.48 o 
  18   8   1       29.10       25.53      9.48 o 
  20   8   1        7.66        1.46      4.38 o 
  22   8   1        1.07        5.11      6.57 o 
 -23   9   1        0.01        2.71      3.19 o 
 -21   9   1       62.29       60.56     10.32 o 
 -19   9   1       13.95        8.58      5.11 o 
 -17   9   1       23.25       17.82      5.40 o 
 -15   9   1       88.27       92.41     10.83 o 
 -13   9   1      303.56      342.68     19.55 o 
 -11   9   1      525.37      594.01     20.84 o 
  -9   9   1       61.85       76.88      7.15 o 
  -7   9   1      224.16      229.35     11.37 o 
  -5   9   1       16.13       17.91      4.72 o 
  -3   9   1       85.16       86.36      5.00 o 
  -1   9   1       91.99       85.57      8.41 o 
   1   9   1        6.34        3.00      2.55 o 
   3   9   1        1.13        2.68      2.92 o 
   5   9   1     1060.29     1157.43     35.05 o 
   7   9   1      221.40      256.67     17.14 o 
   9   9   1      824.38      972.63     35.58 o 
  11   9   1       16.45       28.45      8.03 o 
  13   9   1       93.98      102.87     16.78 o 
  15   9   1       14.08       -0.73      2.92 o 
  17   9   1        0.82        1.46      3.65 o 
  19   9   1       47.50       45.23     12.40 o 
  21   9   1        2.62        2.92      2.92 o 
 -22  10   1        0.08       -2.80      2.80 o 
 -20  10   1        4.39        8.37      3.84 o 
 -18  10   1        7.18       15.32      6.93 o 
 -16  10   1       85.38       82.24     10.57 o 
 -14  10   1       97.10       84.56      9.14 o 
 -12  10   1      309.28      312.22     16.25 o 
 -10  10   1        5.92        3.30      2.50 o 
  -8  10   1       99.90      100.92      8.08 o 
  -6  10   1      177.25       60.55     14.59 o 
  -4  10   1       89.30       89.74     15.32 o 
  -2  10   1        1.71       -6.57      7.30 o 
   0  10   1        8.08        3.06      2.55 o 
   2  10   1        1.76        0.56      4.01 o 
   4  10   1      112.96      130.28     12.41 o 
   6  10   1       69.27       52.73      7.88 o 
   8  10   1      195.99      191.97     16.10 o 
  10  10   1        2.47       12.04      5.16 o 
  12  10   1      274.13      291.10     28.45 o 
  14  10   1       19.31       26.26      9.48 o 
  16  10   1        0.02       10.94      8.03 o 
  18  10   1        0.62       -0.73      2.92 o 
  20  10   1        0.00       -3.65      4.38 o 
 -21  11   1       30.31       45.23     13.13 o 
 -19  11   1        1.23       -1.46      5.11 o 
 -17  11   1       12.98        4.38      3.65 o 
 -15  11   1       96.07       90.81     13.77 o 
 -13  11   1       16.02        2.92      6.57 o 
 -11  11   1        1.15        0.73      6.57 o 
  -9  11   1      274.09      293.29     32.83 o 
  -7  11   1      434.40      449.42     38.67 o 
  -5  11   1       12.28       21.89      7.30 o 
  -3  11   1        5.13        0.92      5.84 o 
  -1  11   1       58.60       21.16     11.67 o 
   1  11   1       15.24       12.40      6.57 o 
   3  11   1      261.02      242.22     27.72 o 
   5  11   1      247.70      251.78     52.16 o 
   7  11   1      124.16      137.74     24.08 o 
   9  11   1       96.62       87.94     12.25 o 
  11  11   1      176.96      179.87     21.52 o 
  13  11   1      144.24      154.67     21.89 o 
  15  11   1       20.48       38.67     11.67 o 
  17  11   1        2.72       -3.65      5.11 o 
 -14  12   1        2.08       -2.92      5.84 o 
 -12  12   1        0.17        1.46      5.11 o 
 -10  12   1       90.40      102.87     22.62 o 
  -8  12   1      192.66      215.95     29.91 o 
  -6  12   1        6.16       -0.73      4.38 o 
  -4  12   1       45.96       52.03     10.05 o 
  -2  12   1       20.15       14.39      8.75 o 
   0  12   1       84.93       79.52     16.05 o 
   2  12   1        1.22        5.11      4.38 o 
   4  12   1       20.12       33.56     11.67 o 
   6  12   1       33.47       35.02     12.40 o 
   8  12   1       68.39       79.52     18.24 o 
  10  12   1       34.59       20.43     10.94 o 
  14  12   1        1.61        3.65      5.11 o 
  16  12   1        1.73        9.48      6.57 o 
 -11  13   1        2.31        2.92      5.84 o 
  -9  13   1        2.25        2.19      5.84 o 
  -7  13   1       20.67        6.57      5.11 o 
  -5  13   1       22.89       21.50      7.83 o 
  -3  13   1       58.55       56.40     32.10 o 
  -1  13   1        4.74        6.32      2.61 o 
   1  13   1       23.23       21.16     10.21 o 
   3  13   1        8.36       -1.46      4.38 o 
   5  13   1        1.18       13.86     12.40 o 
   7  13   1       28.39       21.89     12.40 o 
   9  13   1        7.07       14.59     13.13 o 
  -6  14   1        1.15        2.92      8.03 o 
  -4  14   1       47.76       26.99     13.13 o 
  -2  14   1        0.00        1.25      2.71 o 
   0  14   1        1.90        1.92      5.60 o 
   2  14   1       27.64       56.18     16.05 o 
 -28   0   2       56.84       66.39     14.59 o 
 -26   0   2       12.60        2.92      4.38 o 
 -24   0   2      145.05      148.83     19.70 o 
 -22   0   2      112.77       81.71     14.59 o 
 -20   0   2      295.05      269.21     24.08 o 
 -18   0   2      314.52      266.29     22.62 o 
 -16   0   2       15.02       20.43      5.84 o 
 -14   0   2      168.84      229.81     18.24 o 
 -12   0   2        0.92        1.46      2.19 o 
 -10   0   2      982.13     1127.19     34.29 o 
  -8   0   2      433.93      385.94     18.24 o 
  -6   0   2     3270.19     3021.88     45.96 o 
  -4   0   2     8541.83     8294.48     73.69 o 
  -2   0   2    82694.39    72956.99    208.66 o 
   0   0   2     2343.55     2214.24     36.48 o 
   2   0   2     5256.63     5060.30     58.37 o 
   4   0   2      299.07      256.81     13.86 o 
   6   0   2      480.07      527.48     21.89 o 
   8   0   2     7755.73     7447.45     89.74 o 
  10   0   2        0.06       -0.73      2.19 o 
  12   0   2       14.26       11.67      3.65 o 
  14   0   2      154.92      146.64     15.32 o 
  16   0   2       33.11       50.34      9.48 o 
  18   0   2     2181.78     1993.91     67.12 o 
  20   0   2      398.46      383.75     30.64 o 
  22   0   2       71.95       59.82     12.40 o 
  24   0   2        5.75        8.75      6.57 o 
  26   0   2       69.03       67.12     15.32 o 
 -29   1   2        0.84       -1.30      2.28 o 
 -27   1   2        6.80        2.45      2.80 o 
 -25   1   2       27.34       28.82      6.19 o 
 -23   1   2       86.95       99.41     11.87 o 
 -21   1   2     1622.84     1594.86     44.09 o 
 -19   1   2      542.14      571.15     24.47 o 
 -17   1   2      139.06      130.69     10.83 o 
 -15   1   2       44.11       51.14      6.43 o 
 -13   1   2        6.41        5.00      1.82 o 
 -11   1   2     4335.06     4481.66     50.72 o 
  -9   1   2     1338.84     1256.69     24.40 o 
  -7   1   2      863.63      873.05     18.17 o 
  -5   1   2     6145.13     5884.01     44.22 o 
  -3   1   2     2221.06     2155.42     21.30 o 
  -1   1   2    19578.44    17573.14     71.15 o 
   1   1   2     3849.93     3857.52     27.66 o 
   3   1   2      499.71      453.85      9.90 o 
   5   1   2       65.56       59.71      4.88 o 
   7   1   2       86.41      114.56      7.66 o 
   9   1   2      105.32      122.91      8.41 o 
  11   1   2       42.65       40.48      5.08 o 
  13   1   2        5.31        4.38      2.55 o 
  15   1   2       50.51       47.35      6.43 o 
  17   1   2      186.76      183.43     13.66 o 
  19   1   2      198.44      200.97     15.45 o 
  21   1   2       27.25       36.30      7.17 o 
  23   1   2       24.16       23.28      5.78 o 
  25   1   2       16.72       23.78      6.31 o 
  27   1   2       11.64       16.05      8.03 o 
 -28   2   2        8.07        3.44      3.50 o 
 -26   2   2        4.84       -2.64      4.03 o 
 -24   2   2       11.41        8.69      2.97 o 
 -22   2   2       27.24       27.80      6.19 o 
 -20   2   2     3675.57     3589.94     64.04 o 
 -18   2   2       11.88       10.32      3.50 o 
 -16   2   2      600.37      588.10     22.63 o 
 -14   2   2       34.68       21.58      3.84 o 
 -12   2   2     2469.28     2680.26     41.12 o 
 -10   2   2       13.92       12.99      2.80 o 
  -8   2   2     2932.20     3084.94     47.42 o 
  -6   2   2     4631.53     4412.77     31.26 o 
  -4   2   2     9509.95     9180.86     45.38 o 
  -2   2   2     6109.71     6321.97     89.82 o 
   0   2   2    37550.27    35440.02    134.06 o 
   2   2   2     1307.09     1298.21     26.41 o 
   4   2   2       14.86       18.82      2.10 o 
   6   2   2      173.76      174.43      8.75 o 
   8   2   2     2725.70     2695.65     37.67 o 
  10   2   2       11.10       11.19      2.43 o 
  12   2   2        1.26        5.84      5.47 o 
  14   2   2       31.05       37.25      6.93 o 
  16   2   2      413.77      380.34     25.17 o 
  18   2   2     1418.46     1340.20     38.82 o 
  20   2   2      277.86      240.76     17.45 o 
  22   2   2        0.20        1.30      2.28 o 
  24   2   2       23.15       48.77      8.93 o 
  26   2   2        8.67       13.13      7.30 o 
 -27   3   2       15.18       13.70      3.75 o 
 -25   3   2       20.90       17.51      4.64 o 
 -23   3   2        4.43        6.57      2.43 o 
 -21   3   2        0.06       -0.43      4.01 o 
 -19   3   2       83.27       91.59      9.76 o 
 -17   3   2       36.36       40.09      7.66 o 
 -15   3   2       37.17       34.79      5.08 o 
 -13   3   2      193.63      249.35     12.62 o 
 -11   3   2      373.76      478.17     16.29 o 
  -9   3   2      750.21      665.88     22.06 o 
  -7   3   2       30.78       39.09      2.85 o 
  -5   3   2     8069.36     7691.28     48.65 o 
  -3   3   2      728.06      709.14     13.31 o 
  -1   3   2     3988.78     3806.22     32.34 o 
   1   3   2     3321.94     3326.84     21.65 o 
   3   3   2      980.34      969.17     26.73 o 
   5   3   2      506.88      495.42     13.35 o 
   7   3   2     5453.43     5568.58     98.86 o 
   9   3   2     1088.68     1103.79     43.04 o 
  11   3   2      140.33      126.83      9.12 o 
  13   3   2      166.35      144.57     12.04 o 
  15   3   2      101.81       93.93      9.24 o 
  17   3   2      250.36      299.11     17.70 o 
  19   3   2      166.47      173.34     14.33 o 
  21   3   2        7.30       11.07      4.36 o 
  23   3   2        1.44       -0.97      2.28 o 
 -28   4   2       17.73       16.05     10.21 o 
 -26   4   2        8.66       13.57      5.08 o 
 -24   4   2        7.12       11.13      7.66 o 
 -22   4   2      488.92      453.31     24.18 o 
 -20   4   2        1.04        2.92      5.84 o 
 -18   4   2        7.97       13.16      3.32 o 
 -16   4   2      113.71      133.31     10.49 o 
 -14   4   2       81.94       87.14      8.21 o 
 -12   4   2      405.44      472.57     18.60 o 
 -10   4   2      793.05      808.56     17.50 o 
  -8   4   2      310.96      268.38      8.53 o 
  -6   4   2      477.28      488.09     10.90 o 
  -4   4   2      223.68      226.75      6.82 o 
  -2   4   2      264.08      288.70     18.97 o 
   0   4   2       72.29       61.61      3.37 o 
   2   4   2        2.64        1.11      0.68 o 
   4   4   2      564.89      557.26     12.26 o 
   6   4   2       39.46       39.19      3.75 o 
   8   4   2       79.63       91.08      6.61 o 
  10   4   2       31.76       30.77      4.38 o 
  12   4   2        1.59        2.19      2.06 o 
  14   4   2       32.44       31.22      5.08 o 
  16   4   2      437.37      405.30     21.52 o 
  18   4   2        0.01       -1.02      2.43 o 
  20   4   2       26.36       32.67      6.65 o 
  22   4   2       88.64       86.09     17.51 o 
  24   4   2        1.60       -2.92      2.92 o 
 -27   5   2       18.73       22.98      7.74 o 
 -25   5   2       26.83       40.76      8.59 o 
 -23   5   2       63.55       55.17      9.02 o 
 -21   5   2        0.10        0.36      5.47 o 
 -19   5   2      621.94      611.11     25.41 o 
 -17   5   2        1.15       -2.19      2.19 o 
 -15   5   2      389.03      403.08     17.51 o 
 -13   5   2      406.39      417.16     20.08 o 
 -11   5   2      218.72      222.54     13.42 o 
  -9   5   2       70.30       62.61      5.90 o 
  -7   5   2      121.94      116.72      5.72 o 
  -5   5   2     2079.94     2068.27     48.34 o 
  -3   5   2     2535.51     2706.90     34.35 o 
  -1   5   2      276.63      303.18     10.53 o 
   1   5   2     1706.08     1702.76     29.97 o 
   3   5   2       66.16       71.91     10.58 o 
   5   5   2        6.31        1.75      1.09 o 
   7   5   2     1789.79     1688.39     33.56 o 
   9   5   2        2.61        1.90      1.46 o 
  11   5   2       84.73       85.46      6.85 o 
  13   5   2       30.71       35.10      8.75 o 
  15   5   2      289.51      280.95     15.52 o 
  17   5   2      131.96      103.60     16.78 o 
  19   5   2       40.51       48.88     12.40 o 
  21   5   2       72.69       67.12     14.59 o 
  23   5   2        0.17        6.57      6.57 o 
 -26   6   2        1.24        0.63      4.01 o 
 -24   6   2        2.41       10.87     10.21 o 
 -22   6   2       16.40       23.99      5.40 o 
 -20   6   2      109.66       91.20     11.35 o 
 -18   6   2        6.81        8.03      4.38 o 
 -16   6   2      127.85      124.58     10.16 o 
 -14   6   2       43.84       52.87      7.31 o 
 -12   6   2      658.86      656.22     16.87 o 
 -10   6   2      297.24      310.97     14.80 o 
  -8   6   2     1509.53     1527.95     20.58 o 
  -6   6   2     1172.40     1242.36     45.60 o 
  -4   6   2      251.05      282.30     13.91 o 
  -2   6   2       41.46       71.58      3.15 o 
   0   6   2      981.53      915.06     21.63 o 
   2   6   2       25.10       18.16      2.97 o 
   4   6   2      399.47      389.82     19.09 o 
   6   6   2      273.70      291.96     34.29 o 
   8   6   2      649.14      650.33     43.77 o 
  10   6   2       15.08       16.78      5.84 o 
  12   6   2      171.98      172.91     19.70 o 
  14   6   2       19.68       13.13      7.30 o 
  16   6   2       80.25       70.77     14.59 o 
  18   6   2      226.75      188.96     24.08 o 
  20   6   2       16.60       12.40      6.57 o 
  22   6   2        6.77        6.57      3.65 o 
 -25   7   2       43.03       41.17      9.12 o 
 -23   7   2       18.38       23.51      5.92 o 
 -21   7   2       38.32       53.39     15.32 o 
 -19   7   2      132.81      110.17     12.63 o 
 -17   7   2       64.73       70.39      9.24 o 
 -15   7   2        7.79        6.08      2.97 o 
 -13   7   2      850.93      821.52     56.54 o 
 -11   7   2      269.17      284.78     13.13 o 
  -9   7   2       47.66       58.52      5.63 o 
  -7   7   2      297.73      332.96     18.24 o 
  -5   7   2       59.71       72.92      6.18 o 
  -3   7   2       85.96       83.74      5.52 o 
  -1   7   2      302.08      284.68      6.55 o 
   1   7   2      452.53      445.22     16.12 o 
   3   7   2       35.29       39.27      4.50 o 
   5   7   2      213.72      228.63     15.06 o 
   7   7   2      422.47      448.82     72.59 o 
   9   7   2       78.66       78.79     12.40 o 
  11   7   2      437.60      438.47     31.37 o 
  13   7   2       22.52       39.40     10.21 o 
  15   7   2        8.99       13.13      7.30 o 
  17   7   2        5.70       17.51     10.21 o 
  19   7   2       28.60       42.32     10.94 o 
  21   7   2       26.53       32.83     10.94 o 
 -24   8   2        2.15        4.22      7.30 o 
 -22   8   2        0.95        2.29      4.38 o 
 -20   8   2        1.58       -0.55      1.88 o 
 -18   8   2       78.16       79.04     10.57 o 
 -16   8   2       77.10       90.12     10.83 o 
 -14   8   2      783.76      832.48     26.40 o 
 -12   8   2     1110.98     1169.72     41.59 o 
 -10   8   2        7.64       11.44      3.16 o 
  -8   8   2       29.78       38.41      6.47 o 
  -6   8   2        4.95        5.37      1.80 o 
  -4   8   2       54.75       48.95      3.96 o 
  -2   8   2      110.78      118.53      5.69 o 
   0   8   2       15.44        8.69      2.02 o 
   2   8   2       66.93       60.17      6.31 o 
   4   8   2       35.42       27.65      3.60 o 
   6   8   2      702.86      734.98     19.94 o 
   8   8   2     1333.05     1332.92     53.99 o 
  10   8   2       60.48       58.37     12.40 o 
  12   8   2       15.28        8.75      4.38 o 
  14   8   2        2.76        7.30      5.11 o 
  16   8   2        6.88        5.84      6.57 o 
  18   8   2       26.95       33.56     10.94 o 
  20   8   2       12.37       18.97      9.48 o 
 -23   9   2       21.56       42.17      8.72 o 
 -21   9   2       15.05       22.25      6.71 o 
 -19   9   2        1.81       11.56      4.88 o 
 -17   9   2       42.53       45.21      7.69 o 
 -15   9   2      139.15      153.59     12.99 o 
 -13   9   2        0.06       -2.84      2.91 o 
 -11   9   2       19.34       17.04      4.58 o 
  -9   9   2       34.55       30.60      4.65 o 
  -7   9   2       41.29       53.25      6.13 o 
  -5   9   2      359.21      403.26     16.51 o 
  -3   9   2        1.59        0.24      1.31 o 
  -1   9   2       21.78       18.29      3.00 o 
   1   9   2      413.86      458.58     22.22 o 
   3   9   2        1.94        3.13      5.47 o 
   5   9   2      626.31      690.23     28.98 o 
   7   9   2      128.00      138.83     13.81 o 
   9   9   2      571.37      660.99     40.86 o 
  11   9   2       67.58       94.11     16.05 o 
  13   9   2       26.75       16.05      6.57 o 
  15   9   2       99.24      149.56     21.89 o 
  17   9   2        5.10        6.57      6.57 o 
  19   9   2       82.33       70.04     16.05 o 
 -22  10   2        3.35        7.44      5.84 o 
 -20  10   2       33.15       33.94      7.36 o 
 -18  10   2        0.52       -2.92      3.10 o 
 -16  10   2        0.59        2.43      2.53 o 
 -14  10   2        4.98       11.88      4.16 o 
 -12  10   2       17.07       14.14      5.78 o 
 -10  10   2      198.65      219.60     16.82 o 
  -8  10   2      723.86      822.67     29.62 o 
  -6  10   2        2.89       -0.73      4.38 o 
  -4  10   2        4.82        7.66      3.10 o 
  -2  10   2        2.67        1.09      2.58 o 
   0  10   2      463.57      459.39     22.61 o 
   2  10   2       40.14       43.77      7.53 o 
   4  10   2        1.65        2.19      3.61 o 
   6  10   2       63.91       80.51     12.77 o 
   8  10   2       48.36       53.43      9.48 o 
  10  10   2      108.35      137.89     19.70 o 
  12  10   2       94.85       81.71     16.05 o 
  14  10   2        0.01        3.65      3.65 o 
  16  10   2       22.67       25.53     10.21 o 
  18  10   2        0.09       -4.38      4.38 o 
 -21  11   2       14.14        9.23      4.18 o 
 -19  11   2       44.10       61.28     14.59 o 
 -15  11   2        0.31       -0.73      4.38 o 
 -13  11   2       57.84       19.70      9.48 o 
 -11  11   2        0.02       -0.73      4.38 o 
  -9  11   2        2.80        4.38      8.03 o 
  -7  11   2      126.12       30.64     13.86 o 
  -5  11   2       88.10       42.42     36.48 o 
  -3  11   2        7.04       10.94      7.30 o 
  -1  11   2       17.74        5.11      5.11 o 
   1  11   2       96.90       70.77     15.32 o 
   3  11   2      261.16      292.30     20.26 o 
   5  11   2        8.85        2.55      4.74 o 
   7  11   2      275.79      323.66     22.94 o 
   9  11   2      140.76      174.05     17.70 o 
  11  11   2        0.04       -7.30      8.03 o 
  13  11   2      179.05      191.88     25.53 o 
  15  11   2        1.53       14.59      8.03 o 
  17  11   2       27.13       53.99     15.32 o 
 -16  12   2        0.31        0.73      3.65 o 
 -14  12   2       26.56       29.18     14.59 o 
 -12  12   2       26.86       33.56     13.13 o 
 -10  12   2        0.06       -3.65      5.11 o 
  -8  12   2        4.84       27.72     10.94 o 
  -6  12   2      461.97      331.69    221.06 o 
  -4  12   2       57.59       52.19      9.29 o 
  -2  12   2        6.47       17.51      9.48 o 
   0  12   2        0.46       11.67      9.48 o 
   2  12   2        0.00       -7.30      7.30 o 
   4  12   2        6.32       13.13      8.03 o 
   6  12   2       24.17       36.48     12.40 o 
   8  12   2       14.19       21.16      9.48 o 
  10  12   2       95.45      121.84     20.43 o 
  12  12   2       13.11       24.81     10.21 o 
  14  12   2       92.81      111.62     21.16 o 
 -11  13   2        2.13       18.24     10.21 o 
  -9  13   2       61.86       22.62     12.40 o 
  -7  13   2      114.43       79.16     25.17 o 
  -5  13   2       69.08       73.00     12.04 o 
  -3  13   2       11.10        6.60      5.40 o 
  -1  13   2       29.26       44.50     13.86 o 
   1  13   2        1.05       -2.92      6.57 o 
   3  13   2        4.43       18.24     10.21 o 
   5  13   2       10.22       18.24     10.21 o 
   7  13   2        3.37       10.21     10.21 o 
  -8  14   2        0.40       10.21      8.03 o 
  -6  14   2        2.67       16.78     10.21 o 
  -4  14   2       14.94        3.65     10.94 o 
  -2  14   2       25.52       26.26     11.67 o 
   0  14   2       26.82       18.24     13.86 o 
 -29   1   3       14.61       18.90      5.40 o 
 -27   1   3       13.47       23.53      5.94 o 
 -25   1   3      165.82      155.58     14.93 o 
 -23   1   3       13.34        8.46      4.38 o 
 -21   1   3      316.65      341.22     20.64 o 
 -19   1   3        3.20        6.86      3.84 o 
 -17   1   3      423.75      435.95     20.37 o 
 -15   1   3       88.57       87.94      8.50 o 
 -13   1   3     1090.26     1144.35     28.08 o 
 -11   1   3     2180.70     2245.58     26.17 o 
  -9   1   3      455.17      445.57     17.51 o 
  -7   1   3        6.68        0.97      1.46 o 
  -5   1   3     1147.77     1115.89     24.81 o 
  -3   1   3      534.51      456.55     16.05 o 
  -1   1   3     1090.78     1058.48     52.89 o 
   1   1   3      394.58      356.62     20.06 o 
   3   1   3       12.61       21.29      3.32 o 
   5   1   3      287.01      326.12     13.61 o 
   7   1   3     1980.27     2040.62     58.37 o 
   9   1   3     1132.77     1066.61     49.25 o 
  11   1   3        0.19       -0.40      2.55 o 
  13   1   3      604.18      594.90     23.15 o 
  15   1   3      130.06      116.52     10.80 o 
  17   1   3      107.12      130.05     12.87 o 
  19   1   3       10.39        8.59      3.32 o 
  21   1   3       10.98        7.73      3.84 o 
  23   1   3        7.34        7.61      3.50 o 
  25   1   3        9.74       13.86      8.75 o 
 -30   2   3       99.11      117.46     20.43 o 
 -28   2   3       19.74       24.43      6.95 o 
 -26   2   3        7.14        7.86      3.09 o 
 -24   2   3       87.78      119.71     13.15 o 
 -22   2   3      226.46      208.32     16.48 o 
 -20   2   3      238.66      226.11     15.89 o 
 -18   2   3      123.19      150.68     12.35 o 
 -16   2   3       28.06       21.56      4.18 o 
 -14   2   3       16.18       14.71      3.64 o 
 -12   2   3     1134.91     1193.40     28.15 o 
 -10   2   3      347.73      351.39     11.48 o 
  -8   2   3      117.67       90.10      9.20 o 
  -6   2   3     2011.75     2008.15     31.21 o 
  -4   2   3      103.57       88.43      7.22 o 
  -2   2   3      314.89      254.67     65.30 o 
   0   2   3       56.21       64.93      5.78 o 
   2   2   3      672.83      663.80     18.23 o 
   4   2   3     1017.22     1000.02     23.13 o 
   6   2   3     1256.11     1209.36     29.18 o 
   8   2   3      113.40      128.08      8.93 o 
  10   2   3       17.47       19.94      3.61 o 
  12   2   3      374.95      379.21     17.45 o 
  14   2   3        4.74        6.93      3.10 o 
  16   2   3      257.43      250.71     16.62 o 
  18   2   3      258.40      253.45     17.45 o 
  20   2   3       13.51       16.05      4.64 o 
  22   2   3        1.97        0.00      4.01 o 
  24   2   3       11.19        9.07      3.19 o 
 -31   3   3       19.10       18.24      8.03 o 
 -29   3   3        0.01        3.65      5.11 o 
 -27   3   3        3.93        3.19      9.48 o 
 -25   3   3        0.29        3.16      1.96 o 
 -23   3   3        2.44       -0.49      2.97 o 
 -21   3   3      511.08      551.19     25.96 o 
 -19   3   3        7.16        8.62      2.80 o 
 -17   3   3      152.04      164.63     12.35 o 
 -15   3   3      239.72      249.59     14.12 o 
 -13   3   3      209.54      210.26     12.05 o 
 -11   3   3       38.91       64.63      5.02 o 
  -9   3   3     4645.00     4515.24     40.31 o 
  -7   3   3       12.72       11.47      2.12 o 
  -5   3   3     5678.95     5716.74     67.11 o 
  -3   3   3     4369.58     4557.66     47.42 o 
  -1   3   3    13046.70    13179.32     74.54 o 
   1   3   3      964.24      962.08     28.43 o 
   3   3   3       80.14       78.99      6.07 o 
   5   3   3      157.93      134.59      8.59 o 
   7   3   3      753.59      814.67     21.91 o 
   9   3   3       27.67       38.93      5.25 o 
  11   3   3      464.92      446.44     25.90 o 
  13   3   3       28.01       23.85      4.64 o 
  15   3   3      306.50      255.92     15.95 o 
  17   3   3      234.86      212.20     15.77 o 
  19   3   3      309.80      302.47     19.62 o 
  21   3   3       47.70       52.53     13.13 o 
  23   3   3        4.53       -4.38      4.38 o 
 -28   4   3        1.98       19.70     10.21 o 
 -26   4   3        0.04        7.20      4.03 o 
 -24   4   3        3.30        4.90      3.50 o 
 -22   4   3      665.50      612.50     27.94 o 
 -20   4   3     2748.38     2625.46     54.42 o 
 -18   4   3      195.90      204.00     14.12 o 
 -16   4   3        5.44        5.44      3.32 o 
 -14   4   3        9.37       15.32      3.64 o 
 -12   4   3     1078.04     1004.27     22.27 o 
 -10   4   3      283.41      275.57     10.60 o 
  -8   4   3     5896.41     5586.70     43.80 o 
  -6   4   3      503.72      503.93     15.27 o 
  -4   4   3     2037.98     2393.19     29.55 o 
  -2   4   3     1183.76     1139.79     16.58 o 
   0   4   3     8139.45     8571.57     78.39 o 
   2   4   3      104.50       91.72      4.46 o 
   4   4   3        7.83       11.89      1.68 o 
   6   4   3      816.32      853.53     21.31 o 
   8   4   3      120.57      134.72      8.91 o 
  10   4   3        0.31        2.10      1.88 o 
  12   4   3      218.00      188.70     12.26 o 
  14   4   3       91.56       84.96      8.75 o 
  16   4   3     1073.30      881.77     30.14 o 
  18   4   3       85.54       83.90     15.32 o 
  20   4   3      108.78       76.60     16.78 o 
  22   4   3        5.63       11.67      5.84 o 
 -27   5   3       15.69       18.97      8.75 o 
 -25   5   3       25.26       34.29     10.94 o 
 -23   5   3       11.72       12.10      8.75 o 
 -21   5   3        5.29        8.65      3.50 o 
 -19   5   3      110.90      128.50     11.57 o 
 -17   5   3      135.59      137.08     11.21 o 
 -15   5   3      116.72      116.75     10.94 o 
 -13   5   3      668.01      662.59     27.55 o 
 -11   5   3      228.72      191.09     10.51 o 
  -9   5   3      840.19      884.12     18.49 o 
  -7   5   3      400.29      338.24     12.14 o 
  -5   5   3       85.28       81.01      5.06 o 
  -3   5   3       13.34       14.50      2.10 o 
  -1   5   3      521.31      509.75     10.91 o 
   1   5   3      713.91      674.02     41.12 o 
   3   5   3     1838.34     1936.84     26.04 o 
   5   5   3        3.57        6.57      1.96 o 
   7   5   3       75.52       58.53      5.63 o 
   9   5   3      107.10      117.47      8.62 o 
  11   5   3        1.85       -1.86      2.55 o 
  13   5   3        0.11       -2.19      3.65 o 
  15   5   3       71.06       85.36     15.32 o 
  17   5   3       33.12       35.02     10.94 o 
  19   5   3       29.99       26.99      8.75 o 
  21   5   3       13.94       18.24      7.30 o 
 -26   6   3        7.35       16.21      7.66 o 
 -24   6   3        1.71        0.00      6.57 o 
 -22   6   3       38.98       30.64      9.48 o 
 -20   6   3        7.71       13.13      5.84 o 
 -18   6   3       64.75       79.52     15.32 o 
 -16   6   3        7.92        8.39      2.58 o 
 -14   6   3      750.66      757.82     23.07 o 
 -12   6   3      168.53      186.21     10.38 o 
 -10   6   3      721.58      731.38     20.55 o 
  -8   6   3        4.68        1.55      1.87 o 
  -6   6   3       82.86       62.03      4.53 o 
  -4   6   3       17.92       11.05      2.08 o 
  -2   6   3        7.03       13.26      1.90 o 
   0   6   3      372.55      363.17      8.91 o 
   2   6   3      310.79      345.56     18.26 o 
   4   6   3      155.08      161.96     17.51 o 
   6   6   3     1790.86     1761.18     60.55 o 
   8   6   3      495.33      492.46     32.83 o 
  10   6   3      286.48      310.07     26.99 o 
  12   6   3        7.09        5.84      4.38 o 
  14   6   3       74.20       67.85     13.86 o 
  16   6   3        1.49       10.21      7.30 o 
  18   6   3        1.44       10.94      7.30 o 
  20   6   3        1.20        2.19      2.92 o 
 -25   7   3       10.52       15.36      5.40 o 
 -23   7   3       27.24       42.56      8.50 o 
 -21   7   3       24.92       26.99      9.48 o 
 -19   7   3      184.60      172.91     21.89 o 
 -17   7   3        0.01        2.19      2.92 o 
 -15   7   3      243.70      219.79     28.82 o 
 -13   7   3      231.13      190.42     49.25 o 
 -11   7   3      895.83      969.82     91.20 o 
  -9   7   3      301.77      255.40    154.67 o 
  -7   7   3       75.77       75.61      5.15 o 
  -5   7   3       16.94        9.54      2.09 o 
  -3   7   3      272.73      253.91     11.55 o 
  -1   7   3       31.79       23.33      1.93 o 
   1   7   3       46.17       42.49      5.35 o 
   3   7   3        1.27        1.63      1.59 o 
   5   7   3     1865.09     1955.25     65.66 o 
   7   7   3      254.24      276.51     25.53 o 
   9   7   3       22.15       22.62      8.03 o 
  11   7   3      212.65      223.25     24.08 o 
  13   7   3        0.97        0.73      4.38 o 
  15   7   3        6.72       -2.19      3.65 o 
  17   7   3        7.75       19.70      9.48 o 
  19   7   3       31.81       48.88     13.86 o 
 -24   8   3        0.02        1.18      6.20 o 
 -22   8   3        1.19        4.38      3.32 o 
 -20   8   3       48.90       52.12      9.02 o 
 -18   8   3       46.85       64.22      9.24 o 
 -16   8   3       56.80       55.86      7.14 o 
 -14   8   3      123.66      128.76     34.65 o 
 -12   8   3      412.56      414.55     22.11 o 
 -10   8   3      245.89      213.95     14.85 o 
  -8   8   3       30.19       30.17      4.06 o 
  -6   8   3        2.45        3.48      2.42 o 
  -4   8   3      152.19      182.80      7.51 o 
  -2   8   3       80.78       73.13      6.44 o 
   0   8   3     1182.24     1181.25     26.08 o 
   2   8   3       18.17       16.61      2.87 o 
   4   8   3      254.47      265.71     13.32 o 
   6   8   3      321.19      366.24     29.91 o 
   8   8   3       33.33       46.69     10.94 o 
  10   8   3       22.90       26.99     10.21 o 
  12   8   3       30.59       34.29     10.94 o 
  14   8   3        0.01       -2.19      3.65 o 
  16   8   3        4.40        8.75      7.30 o 
  18   8   3        0.64       -8.03      8.03 o 
 -23   9   3        3.73        8.37      4.74 o 
 -21   9   3       72.40       74.54     11.60 o 
 -19   9   3       49.92       63.71     10.05 o 
 -17   9   3      239.49      263.87     16.38 o 
 -15   9   3      164.54      160.79     14.18 o 
 -13   9   3      164.95      147.79     12.63 o 
 -11   9   3        5.97        6.75      2.30 o 
  -9   9   3        1.23        0.46      1.78 o 
  -7   9   3      210.66      179.53     13.06 o 
  -5   9   3      192.23      165.61     10.09 o 
  -3   9   3        0.00       -1.71      1.76 o 
  -1   9   3      306.51      298.77     17.45 o 
   1   9   3      234.69      249.96     12.61 o 
   3   9   3      796.82      913.41     67.85 o 
   5   9   3       53.13       59.31      9.24 o 
   7   9   3      434.50      479.33     36.48 o 
   9   9   3       44.59       51.07     13.86 o 
  11   9   3       15.67       13.13      7.30 o 
  13   9   3        0.16       -1.46      4.38 o 
  15   9   3       10.42       12.40      5.84 o 
  17   9   3       64.75       88.28     19.70 o 
 -22  10   3        0.03        4.23      6.20 o 
 -20  10   3        8.93       11.42      4.18 o 
 -18  10   3       95.69      101.31     12.63 o 
 -16  10   3       10.11       11.50      3.91 o 
 -14  10   3        4.50        0.00      3.10 o 
 -12  10   3       45.51       18.42     21.16 o 
 -10  10   3        1.20       -1.28      2.08 o 
  -8  10   3       43.45       43.70      6.33 o 
  -6  10   3      129.76      111.85     17.14 o 
  -4  10   3       10.42        6.06      5.11 o 
  -2  10   3       33.21       37.19      7.36 o 
   0  10   3        3.37        3.98      2.53 o 
   2  10   3       72.03       75.47     10.49 o 
   4  10   3        7.75       15.24      5.11 o 
   6  10   3       19.17       11.36      4.97 o 
   8  10   3       77.99       67.12     14.59 o 
  10  10   3       20.94       26.99      9.48 o 
  12  10   3       23.99       30.64     10.94 o 
  14  10   3       16.54       24.08      9.48 o 
  16  10   3        4.73       10.21      8.75 o 
 -21  11   3       43.22       44.50     13.13 o 
 -19  11   3        0.32        3.65      3.65 o 
 -17  11   3       11.36        4.21      4.36 o 
 -15  11   3       36.82       27.72     11.67 o 
 -13  11   3       30.86        3.65      6.57 o 
 -11  11   3       38.46       29.91     11.67 o 
  -9  11   3       53.60       63.19     11.01 o 
  -7  11   3        2.38       -1.46      3.10 o 
  -5  11   3        9.02        2.81      3.65 o 
  -3  11   3      136.05      150.29     21.89 o 
  -1  11   3       26.66       31.55      6.65 o 
   1  11   3       39.46       32.31      6.61 o 
   3  11   3       33.26       26.63      6.19 o 
   5  11   3      165.16      215.11     30.64 o 
   7  11   3        4.79        3.65      5.84 o 
   9  11   3      151.48      163.42     24.81 o 
  11  11   3       21.43       24.81      9.48 o 
  13  11   3       39.46       66.39     16.78 o 
 -16  12   3       44.21       35.75     13.13 o 
 -14  12   3        1.30       -2.92      5.11 o 
 -12  12   3        6.56        1.46      5.11 o 
 -10  12   3      103.04       55.38     58.00 o 
  -8  12   3       66.94       37.73     15.32 o 
  -6  12   3        9.43        6.97      4.56 o 
  -4  12   3        4.09        8.75      4.38 o 
  -2  12   3       48.84       51.07     13.13 o 
   0  12   3       47.80       43.04     12.40 o 
   2  12   3       18.64       24.81     11.67 o 
   4  12   3      186.58      269.94     32.83 o 
   6  12   3       59.52       64.02     10.69 o 
   8  12   3       16.99        9.48      6.57 o 
  10  12   3        4.60       12.40      8.03 o 
  12  12   3        5.24       18.97     10.21 o 
 -11  13   3        4.47        3.88      4.74 o 
  -9  13   3       59.21       19.03     43.77 o 
  -7  13   3       23.53       35.32      9.24 o 
  -5  13   3        1.63        2.48      3.64 o 
  -3  13   3        0.06       -2.92      4.88 o 
  -1  13   3        0.01        0.00      5.11 o 
   1  13   3        0.28       -4.38      6.57 o 
   3  13   3        2.64       19.70     10.94 o 
   5  13   3        3.95       22.62     11.67 o 
 -10  14   3       16.75        7.30      6.57 o 
  -8  14   3       23.73       11.67      8.03 o 
  -6  14   3       53.94       37.94     13.86 o 
  -4  14   3       10.54       26.99     11.67 o 
  -2  14   3        5.40        5.84      8.03 o 
 -30   0   4       46.53       55.45     14.59 o 
 -28   0   4      105.22      136.43     21.16 o 
 -26   0   4        0.85        5.11      4.38 o 
 -24   0   4      290.39      362.60     32.10 o 
 -22   0   4      495.65      461.82     35.02 o 
 -20   0   4       29.00       31.37      8.75 o 
 -18   0   4        5.57        5.84      3.65 o 
 -16   0   4        0.75       -2.19      3.65 o 
 -14   0   4      433.63      430.98     30.28 o 
 -12   0   4     5645.19     5689.19     94.84 o 
 -10   0   4       57.48       67.85      9.48 o 
  -8   0   4      257.97      232.00     18.24 o 
  -6   0   4      193.86      164.15     15.32 o 
  -4   0   4     1313.76     1198.68     37.94 o 
  -2   0   4     8087.26     7648.81     98.49 o 
   0   0   4     1560.20     1546.69     43.77 o 
   2   0   4        3.69       11.67      4.38 o 
   4   0   4      322.34      290.37     20.43 o 
   6   0   4     1060.99     1091.44     40.86 o 
   8   0   4     1910.27     1917.31     56.18 o 
  10   0   4      550.68      482.98     29.91 o 
  12   0   4      218.75      221.06     21.16 o 
  14   0   4       44.03       43.77      9.48 o 
  16   0   4       24.76       22.62      7.30 o 
  18   0   4       17.30       20.43      8.03 o 
  20   0   4        0.78        2.19      2.19 o 
  22   0   4        5.17       15.32      5.84 o 
 -29   1   4       38.37       43.54      8.50 o 
 -27   1   4        0.71        0.91      2.97 o 
 -25   1   4      362.49      377.30     23.98 o 
 -23   1   4       48.62       58.37      9.29 o 
 -21   1   4       39.30       37.57      7.47 o 
 -19   1   4       42.81       33.81      6.19 o 
 -17   1   4       11.54        5.27      2.28 o 
 -15   1   4      193.41      212.14      9.07 o 
 -13   1   4     2206.28     2166.68     21.60 o 
 -11   1   4      517.57      512.45     19.30 o 
  -9   1   4       98.85       97.68      8.50 o 
  -7   1   4      214.65      219.53     12.63 o 
  -5   1   4      441.08      434.50     14.04 o 
  -3   1   4     1887.60     1838.51     33.72 o 
  -1   1   4      347.73      381.91     15.68 o 
   1   1   4      156.85      151.55      9.76 o 
   3   1   4       25.71       18.33      4.01 o 
   5   1   4       37.60       41.05      8.03 o 
   7   1   4     1750.99     1886.58     50.71 o 
   9   1   4      969.13     1011.11     29.58 o 
  11   1   4       62.70       60.55      8.03 o 
  13   1   4      307.64      269.76     16.76 o 
  15   1   4        8.01        2.92      1.35 o 
  17   1   4      270.14      252.63     22.62 o 
  19   1   4        0.76        6.46      3.50 o 
  21   1   4       22.65       21.17      6.93 o 
  23   1   4        2.51       -2.92      2.92 o 
 -30   2   4        0.12       -1.46      3.65 o 
 -28   2   4        0.05        1.07      3.28 o 
 -26   2   4        4.52       10.49      5.40 o 
 -24   2   4       46.67       39.75      7.47 o 
 -22   2   4     1521.42     1447.30     59.46 o 
 -20   2   4      286.60      260.37     17.45 o 
 -18   2   4       16.85       19.58      4.88 o 
 -16   2   4      301.87      288.45     16.48 o 
 -14   2   4       78.27       79.16      7.98 o 
 -12   2   4     1539.50     1526.63     34.16 o 
 -10   2   4       93.76       88.78      7.10 o 
  -8   2   4     1132.10     1153.51     47.42 o 
  -6   2   4       70.05       82.71      7.47 o 
  -4   2   4      833.54      894.82     25.26 o 
  -2   2   4     7311.58     7250.22    232.00 o 
   0   2   4     2157.62     2143.43     36.76 o 
   2   2   4      320.82      288.47     13.67 o 
   4   2   4       89.04       91.00      8.06 o 
   6   2   4      220.11      215.77     12.77 o 
   8   2   4      281.70      275.32     15.06 o 
  10   2   4       50.52       53.66      7.17 o 
  12   2   4      226.54      198.57     15.32 o 
  14   2   4       48.12       41.37      8.03 o 
  16   2   4      513.73      440.80     23.06 o 
  18   2   4      104.63      105.20     11.83 o 
  20   2   4        1.85        3.26      3.28 o 
  22   2   4       36.58       44.50     12.40 o 
 -31   3   4        1.40        0.73      5.11 o 
 -29   3   4        2.71        6.57      4.38 o 
 -27   3   4        5.15        3.37      2.67 o 
 -25   3   4        6.40        7.84      3.75 o 
 -23   3   4        2.99        4.01      5.11 o 
 -21   3   4      277.93      342.10     20.85 o 
 -19   3   4       63.80       69.42      9.02 o 
 -17   3   4       12.11        9.12      3.61 o 
 -15   3   4       12.62       17.08      4.03 o 
 -13   3   4      116.85       90.39      8.93 o 
 -11   3   4        1.07        0.00      1.50 o 
  -9   3   4      106.56      113.92      5.60 o 
  -7   3   4      228.43      242.90     15.29 o 
  -5   3   4        8.50        4.38      2.41 o 
  -3   3   4     1706.97     1669.02     36.07 o 
  -1   3   4     1704.70     1615.27     50.34 o 
   1   3   4       16.14       18.97      3.61 o 
   3   3   4      364.35      361.78     15.60 o 
   5   3   4       56.89       79.29      7.69 o 
   7   3   4       48.94       37.88      5.78 o 
   9   3   4      380.62      404.63     18.57 o 
  11   3   4      168.02      146.12     12.09 o 
  13   3   4        4.70        3.89      2.97 o 
  15   3   4      164.33      156.26     13.49 o 
  17   3   4      178.89      171.44     14.53 o 
  19   3   4        7.22        8.75      5.11 o 
  21   3   4        0.44        5.11      4.38 o 
 -28   4   4        0.02       -3.65      6.57 o 
 -26   4   4       20.44       18.04      5.60 o 
 -24   4   4       31.19       27.29      6.13 o 
 -22   4   4       23.10       22.53      4.56 o 
 -20   4   4      417.71      486.81     23.98 o 
 -18   4   4      164.49      179.97     13.61 o 
 -16   4   4        0.01       -0.73      2.19 o 
 -14   4   4      272.48      300.60     13.19 o 
 -12   4   4        3.39        0.05      1.80 o 
 -10   4   4      511.79      532.52     19.76 o 
  -8   4   4       59.34       64.77      4.83 o 
  -6   4   4       64.83       62.88      4.32 o 
  -4   4   4      122.28       75.87      6.11 o 
  -2   4   4      287.36      229.11     13.66 o 
   0   4   4      208.94      215.95     19.70 o 
   2   4   4      717.37      702.81     27.36 o 
   4   4   4      986.01     1078.35     73.69 o 
   6   4   4      746.54      722.75     22.92 o 
   8   4   4        5.51        6.57      2.61 o 
  10   4   4        2.17        4.17      1.75 o 
  12   4   4        0.23        0.27      3.28 o 
  14   4   4       31.27       15.32      6.57 o 
  16   4   4       67.49       78.79     16.05 o 
  18   4   4      179.12      202.09     25.53 o 
  20   4   4       32.36       34.29     10.94 o 
 -27   5   4       25.16       46.69     13.86 o 
 -25   5   4       16.65        4.38      5.84 o 
 -23   5   4        8.82       -9.48      9.48 o 
 -21   5   4       37.95       35.75      6.84 o 
 -19   5   4       32.45       44.49      7.00 o 
 -17   5   4      107.96      118.04     10.69 o 
 -15   5   4       79.99       84.34      7.08 o 
 -13   5   4     1610.54     1545.86     28.36 o 
 -11   5   4      663.24      607.52     16.78 o 
  -9   5   4      687.45      626.02     15.47 o 
  -7   5   4       18.22       18.40      2.55 o 
  -5   5   4      769.19      816.26     16.70 o 
  -3   5   4     1715.91     1681.99     51.07 o 
  -1   5   4     1260.19     1327.05     33.25 o 
   1   5   4      654.02      703.31     37.21 o 
   3   5   4       30.93       25.29      3.50 o 
   5   5   4     1850.21     1893.27    101.41 o 
   7   5   4        1.98        1.22      1.46 o 
   9   5   4       33.56       29.91      8.03 o 
  11   5   4       12.37        9.48      4.38 o 
  13   5   4        3.18        8.03      5.11 o 
  15   5   4       79.88       64.93     15.32 o 
  17   5   4       80.43       97.76     18.24 o 
  19   5   4      147.29      143.73     22.62 o 
 -26   6   4        1.77        3.65      3.65 o 
 -24   6   4       14.25       24.81     10.21 o 
 -22   6   4       72.99       51.07     11.67 o 
 -20   6   4      153.54      152.48     21.16 o 
 -18   6   4       12.83       21.89      7.30 o 
 -16   6   4      122.82      127.77     12.35 o 
 -14   6   4      754.07      762.19     24.14 o 
 -12   6   4     2227.22     2119.70     75.15 o 
 -10   6   4       12.06       14.68      4.11 o 
  -8   6   4      200.57      197.08      9.18 o 
  -6   6   4        1.28        0.38      0.89 o 
  -4   6   4      449.49      455.91     15.96 o 
  -2   6   4        0.06        1.19      2.64 o 
   0   6   4      278.31      295.44     25.17 o 
   2   6   4       16.52       20.43      7.30 o 
   4   6   4      297.65      335.60     27.72 o 
   6   6   4      477.20      484.43     35.02 o 
   8   6   4      320.76      351.65     30.64 o 
  10   6   4        8.20       13.86      6.57 o 
  12   6   4       77.67       73.69     15.32 o 
  14   6   4        3.09        8.03      6.57 o 
  16   6   4       22.61       14.59      6.57 o 
  18   6   4        8.23       18.97     10.21 o 
 -25   7   4       45.98       56.18     15.32 o 
 -23   7   4        0.18        0.00      3.65 o 
 -21   7   4       20.36       23.35      8.75 o 
 -19   7   4      167.23      175.83     22.62 o 
 -17   7   4        1.50       -0.83      3.50 o 
 -15   7   4      458.89      448.27     23.47 o 
 -13   7   4      192.97      169.32     22.62 o 
 -11   7   4      322.48      198.67    184.58 o 
  -9   7   4      101.89       81.09      8.72 o 
  -7   7   4       35.13       29.50      3.37 o 
  -5   7   4      721.52      639.80     15.40 o 
  -3   7   4        3.14        7.76      3.16 o 
  -1   7   4       40.36       42.16      5.39 o 
   1   7   4      158.23      151.06     12.25 o 
   3   7   4        2.43       -1.46      3.65 o 
   5   7   4      347.06      348.00     29.91 o 
   7   7   4      163.44      156.86     19.70 o 
   9   7   4       96.94      123.30     18.97 o 
  11   7   4       37.32       30.64     10.21 o 
  13   7   4       25.39       30.64     10.21 o 
  15   7   4       41.66       63.47     15.32 o 
  17   7   4        1.03        4.38      3.65 o 
 -24   8   4        0.28       -2.19     10.21 o 
 -22   8   4        9.51       10.94      8.03 o 
 -20   8   4        3.18        0.73      3.65 o 
 -18   8   4       22.53       25.53      8.03 o 
 -16   8   4        0.19        3.48      3.32 o 
 -14   8   4       15.38       18.88      4.86 o 
 -12   8   4       81.66       70.10     14.59 o 
 -10   8   4      211.43      208.20     17.51 o 
  -8   8   4      139.32      115.58      8.89 o 
  -6   8   4       19.17       16.89      3.09 o 
  -4   8   4        2.42        5.27      4.26 o 
  -2   8   4      166.31      184.72     11.37 o 
   0   8   4      134.14      135.21     11.24 o 
   2   8   4        7.70        7.66      3.10 o 
   4   8   4       91.76       74.68      9.64 o 
   6   8   4      213.49      240.76     26.26 o 
   8   8   4      201.31      243.68     27.72 o 
  10   8   4      197.55      211.58     26.99 o 
  12   8   4       21.99       25.53     10.21 o 
  14   8   4       10.55       30.64     10.94 o 
  16   8   4        4.07        1.46      4.38 o 
 -23   9   4       38.49       61.99     11.08 o 
 -21   9   4        7.59       15.29      5.84 o 
 -19   9   4       17.77       12.65      8.03 o 
 -17   9   4       52.31       39.33      8.21 o 
 -15   9   4       18.52       16.43      6.93 o 
 -13   9   4      225.68      211.96     16.71 o 
 -11   9   4       27.07       18.54      6.81 o 
  -9   9   4       98.73       96.79      9.76 o 
  -7   9   4      223.47      208.28     14.70 o 
  -5   9   4       18.83       12.36      3.97 o 
  -3   9   4      329.74      280.67     14.35 o 
  -1   9   4       35.70       39.31      5.68 o 
   1   9   4       20.81       24.80      4.91 o 
   3   9   4       34.31       25.53      7.30 o 
   5   9   4        4.78       10.21      4.38 o 
   7   9   4       65.37       65.66     15.32 o 
   9   9   4        0.69       -2.92      2.92 o 
  11   9   4       46.58       38.67     12.40 o 
  13   9   4       71.01       99.95     20.43 o 
  15   9   4        0.00        4.38      6.57 o 
 -22  10   4        0.76        3.51      3.32 o 
 -20  10   4        0.70       10.94      7.30 o 
 -18  10   4       12.10        1.82      2.58 o 
 -16  10   4       15.68       18.76      6.31 o 
 -14  10   4       15.99       20.01      6.47 o 
 -12  10   4        3.35        7.27      2.89 o 
 -10  10   4       68.95       57.88     11.29 o 
  -8  10   4       10.75        5.72      2.78 o 
  -6  10   4       59.27       61.10      6.96 o 
  -4  10   4       19.23       18.42      5.08 o 
  -2  10   4      258.13      255.76     19.09 o 
   0  10   4      125.24      127.27     13.66 o 
   2  10   4        0.05        1.22      2.61 o 
   4  10   4      218.62      248.05     28.45 o 
   6  10   4       91.93       96.30     18.97 o 
   8  10   4       28.33       29.18     10.21 o 
  10  10   4        5.69       15.32      8.75 o 
  12  10   4       34.53       55.45     16.05 o 
 -21  11   4       43.27       40.13     13.13 o 
 -19  11   4       16.07       11.04      6.20 o 
 -17  11   4       13.11        9.16      6.20 o 
 -15  11   4       25.66       32.10     13.86 o 
 -13  11   4       61.76        2.19      6.57 o 
 -11  11   4       23.13       34.91      7.88 o 
  -9  11   4       23.51       11.26     10.94 o 
  -7  11   4      169.23       72.93     46.69 o 
  -5  11   4        2.47       -1.46      2.19 o 
  -3  11   4        0.51        1.87      5.47 o 
  -1  11   4      102.02      101.74     13.15 o 
   1  11   4        3.48        3.13      3.50 o 
   3  11   4       35.99       40.63      8.50 o 
   5  11   4        1.08        6.57      6.57 o 
   7  11   4        8.97       10.94      7.30 o 
   9  11   4        0.25       -1.46      2.92 o 
  11  11   4       53.40       51.80     13.86 o 
 -18  12   4        1.64       -0.73      3.65 o 
 -16  12   4        2.27       -0.73      3.65 o 
 -14  12   4       24.83        4.38      9.48 o 
 -12  12   4       17.29        2.19      9.48 o 
 -10  12   4       43.04        7.11     21.52 o 
  -8  12   4      177.65      139.93     66.39 o 
  -6  12   4       16.21        7.75      4.03 o 
  -4  12   4        0.07       -2.19      3.65 o 
  -2  12   4        6.01        7.30      4.38 o 
   0  12   4        2.08       20.43      9.48 o 
   2  12   4       19.50       26.54     10.21 o 
   4  12   4       38.97       52.53     13.13 o 
   6  12   4        2.88        5.11      7.30 o 
   8  12   4       59.97       68.58     16.78 o 
  10  12   4       33.59       40.13     13.86 o 
 -11  13   4        6.87        9.48      6.57 o 
  -9  13   4        3.62        9.67      5.92 o 
  -7  13   4      121.13      142.20     64.57 o 
  -5  13   4        1.92        3.42      4.72 o 
  -3  13   4        1.15        4.38      5.11 o 
  -1  13   4       16.47       24.81     10.21 o 
   1  13   4       71.45       88.28     19.70 o 
   3  13   4       43.96       47.42     14.59 o 
  -6  14   4       56.45       88.28     18.97 o 
 -29   1   5       90.56       99.56     13.66 o 
 -27   1   5        9.19        9.96      4.18 o 
 -25   1   5      150.65      157.59     15.48 o 
 -23   1   5        0.63        0.93      2.80 o 
 -21   1   5       61.60       49.75      7.98 o 
 -19   1   5       21.78       24.67      5.67 o 
 -17   1   5       23.30       26.63      5.67 o 
 -15   1   5        7.53        4.79      1.75 o 
 -13   1   5      669.01      691.95     25.53 o 
 -11   1   5      187.82      185.61     12.63 o 
  -9   1   5      204.66      240.66     14.42 o 
  -7   1   5       54.14       45.57      6.43 o 
  -5   1   5      832.70      812.83     21.06 o 
  -3   1   5       47.29       42.39      6.43 o 
  -1   1   5      180.64      170.04     11.83 o 
   1   1   5      120.29      149.54     11.08 o 
   3   1   5        8.25        6.75      2.97 o 
   5   1   5       15.38       13.13      4.13 o 
   7   1   5      745.94      768.98     27.80 o 
   9   1   5      809.55      867.21     30.61 o 
  11   1   5      196.24      176.09     14.70 o 
  13   1   5       37.76       44.65      7.47 o 
  15   1   5        0.49        0.49      1.96 o 
  17   1   5       10.93       11.56      8.75 o 
  19   1   5       66.06       68.59     10.49 o 
  21   1   5        0.49        0.00      2.92 o 
 -30   2   5        0.17       -5.84      5.84 o 
 -28   2   5       86.98      103.76     13.81 o 
 -26   2   5        0.10        1.70      4.74 o 
 -24   2   5      133.95      121.32     13.09 o 
 -22   2   5       68.95       69.27     10.05 o 
 -20   2   5       11.99        5.35      2.97 o 
 -18   2   5       10.20        5.84      4.38 o 
 -16   2   5        0.30       -1.31      2.43 o 
 -14   2   5     1012.57      991.98     30.90 o 
 -12   2   5      434.35      464.17     20.04 o 
 -10   2   5       97.60       95.89      9.02 o 
  -8   2   5       82.09       93.70      9.02 o 
  -6   2   5       10.68        6.71      2.92 o 
  -4   2   5     1129.18     1218.34     32.97 o 
  -2   2   5      529.23      549.37     20.98 o 
   0   2   5       95.45      106.52      9.24 o 
   2   2   5      182.57      197.08     13.09 o 
   4   2   5       24.06       19.89      4.03 o 
   6   2   5      971.60      988.55     30.95 o 
   8   2   5      181.13      175.64     13.49 o 
  10   2   5      246.80      238.45     16.41 o 
  12   2   5        3.49       -1.52      2.97 o 
  14   2   5        0.46       -4.13      4.13 o 
  16   2   5        1.16        9.57      4.56 o 
  18   2   5        2.75        3.60      7.66 o 
  20   2   5       29.99       30.64     10.21 o 
 -29   3   5        0.08       -2.19      2.19 o 
 -27   3   5       17.67       34.15      8.06 o 
 -25   3   5       11.29        6.73      5.11 o 
 -23   3   5        1.16        2.12      2.92 o 
 -21   3   5      137.34      143.52     13.38 o 
 -19   3   5       25.48       20.27      4.31 o 
 -17   3   5      249.40      266.91     16.81 o 
 -15   3   5       49.67       45.09      6.71 o 
 -13   3   5      617.18      570.48     17.24 o 
 -11   3   5      311.66      307.18     16.20 o 
  -9   3   5      144.95      164.98     11.83 o 
  -7   3   5      218.52      209.31     13.15 o 
  -5   3   5      173.89      171.04     12.63 o 
  -3   3   5     1680.67     1812.24     41.53 o 
  -1   3   5        2.29        1.67      1.75 o 
   1   3   5        2.76        2.43      1.96 o 
   3   3   5        0.00        3.65      2.61 o 
   5   3   5      287.79      321.97     16.82 o 
   7   3   5       73.11       79.12      8.93 o 
   9   3   5       37.30       37.05      6.31 o 
  11   3   5        1.34        1.99      2.80 o 
  13   3   5        0.07        2.77      2.43 o 
  15   3   5       98.77       93.38     16.78 o 
  17   3   5      197.33      201.36     26.26 o 
  19   3   5        6.89        3.65      3.65 o 
 -26   4   5        5.80       -1.70      5.84 o 
 -24   4   5        5.49        1.06      3.65 o 
 -22   4   5      559.45      538.02     26.69 o 
 -20   4   5        7.40       10.27      3.32 o 
 -18   4   5        1.41       -2.58      2.58 o 
 -16   4   5       11.64        5.72      6.20 o 
 -14   4   5     1359.69     1228.79     43.04 o 
 -12   4   5     1186.05     1101.25     30.95 o 
 -10   4   5       26.08       31.08      3.40 o 
  -8   4   5       10.43        6.90      2.80 o 
  -6   4   5        0.08        0.49      1.72 o 
  -4   4   5      277.85      262.57     16.24 o 
  -2   4   5     1963.74     1948.82     44.62 o 
   0   4   5      295.22      305.69     24.81 o 
   2   4   5      107.64      105.60      9.29 o 
   4   4   5        0.25        2.19      1.75 o 
   6   4   5     1042.71     1048.90     36.84 o 
   8   4   5      239.02      228.85     15.07 o 
  10   4   5       23.43       16.78      5.11 o 
  12   4   5        9.02        2.19      2.92 o 
  14   4   5      128.09      121.11     19.70 o 
  16   4   5        0.00        4.38      5.84 o 
  18   4   5       84.42       81.71     17.51 o 
 -25   5   5       24.23       22.62      9.48 o 
 -23   5   5        0.04       -8.03      8.03 o 
 -21   5   5      451.22      507.13     25.55 o 
 -19   5   5       44.44       46.55      7.36 o 
 -17   5   5       34.35       39.24      6.31 o 
 -15   5   5      491.98      492.47     22.08 o 
 -13   5   5      397.88      378.07     19.33 o 
 -11   5   5       57.44       55.77      4.99 o 
  -9   5   5      207.95      206.54      9.52 o 
  -7   5   5      144.73      144.02      7.80 o 
  -5   5   5      120.49      104.99     10.28 o 
  -3   5   5        0.96        7.39      4.01 o 
  -1   5   5     1938.95     1881.40     68.58 o 
   1   5   5        4.45        5.11      4.38 o 
   3   5   5        6.34        7.93      2.74 o 
   5   5   5      714.61      755.83     44.50 o 
   7   5   5      284.86      284.53     28.45 o 
   9   5   5      117.87      126.22     18.97 o 
  11   5   5        0.12        0.73      4.38 o 
  13   5   5       22.61       14.59      7.30 o 
  15   5   5        1.00        2.19      5.84 o 
  17   5   5       34.12       33.56     10.94 o 
 -26   6   5        0.01        4.38      5.11 o 
 -24   6   5        0.04        7.30      5.84 o 
 -22   6   5       59.39       75.15     16.78 o 
 -20   6   5      521.32      542.80     40.86 o 
 -18   6   5        3.50       -5.84      5.84 o 
 -16   6   5       33.43       50.90      7.47 o 
 -14   6   5      115.41      119.26     10.69 o 
 -12   6   5       19.91       11.89      4.76 o 
 -10   6   5      104.72      109.16      7.27 o 
  -8   6   5      380.55      386.95     13.85 o 
  -6   6   5       21.24       16.99      2.56 o 
  -4   6   5      206.65      200.09     14.93 o 
  -2   6   5      355.66      360.33     19.94 o 
   0   6   5      227.62      227.77     15.68 o 
   2   6   5      108.97      111.62     16.78 o 
   4   6   5      926.72      955.74     51.80 o 
   6   6   5       69.76       63.47     13.86 o 
   8   6   5       47.52       57.64     13.86 o 
  10   6   5      122.92      124.03     20.43 o 
  12   6   5        4.15        6.57      3.65 o 
  14   6   5       12.62       35.02     12.40 o 
  16   6   5      132.09      146.64     24.08 o 
 -25   7   5       33.46       48.88     14.59 o 
 -23   7   5        0.72        6.57      5.84 o 
 -21   7   5        2.42       -0.73      5.84 o 
 -19   7   5       74.73      102.87     18.24 o 
 -17   7   5      236.52      230.65     17.54 o 
 -15   7   5      127.11       59.88     51.07 o 
 -13   7   5     1011.18      654.53    460.72 o 
 -11   7   5      171.19       63.89     89.37 o 
  -9   7   5       14.56       11.44      4.38 o 
  -7   7   5       75.46       75.24      5.67 o 
  -5   7   5      633.72      562.37     16.10 o 
  -3   7   5      711.89      663.45     35.75 o 
  -1   7   5        8.76        9.85      3.61 o 
   1   7   5      595.68      599.27     26.90 o 
   3   7   5      277.86      329.04     31.37 o 
   5   7   5       64.54       67.12     13.86 o 
   7   7   5        9.34       13.86      7.30 o 
   9   7   5      125.02      123.30     20.43 o 
  11   7   5        0.32       -8.75      8.75 o 
  13   7   5        4.19        8.75      5.84 o 
  15   7   5       14.66       16.05      8.75 o 
 -24   8   5        3.80       -5.84      5.84 o 
 -22   8   5        0.86       -1.46      5.11 o 
 -20   8   5       71.22       67.85     15.32 o 
 -18   8   5       62.15       41.54     24.08 o 
 -16   8   5       41.24       21.16     11.67 o 
 -14   8   5       48.30       23.47     21.89 o 
 -12   8   5       81.15       20.31     32.10 o 
 -10   8   5       20.19       13.90      4.88 o 
  -8   8   5       23.28       20.80      4.64 o 
  -6   8   5        2.24        3.13      2.36 o 
  -4   8   5        2.67        3.47      2.38 o 
  -2   8   5      255.13      218.16     16.62 o 
   0   8   5       64.06       74.39      9.97 o 
   2   8   5       91.61       74.14      9.97 o 
   4   8   5      112.13      106.95     17.14 o 
   6   8   5      121.80      121.11     20.43 o 
   8   8   5        2.04        1.46      7.30 o 
  10   8   5       40.66       37.21     12.40 o 
  12   8   5       12.20       16.78      8.75 o 
 -23   9   5       10.81       -5.84      5.84 o 
 -21   9   5       76.99       92.66     18.24 o 
 -19   9   5       46.92       37.21     11.67 o 
 -17   9   5        0.23       -2.36      3.09 o 
 -15   9   5       86.46       46.13     52.89 o 
 -13   9   5       41.05       42.09     10.21 o 
 -11   9   5       34.24       10.70     10.94 o 
  -9   9   5       90.05       97.30     10.77 o 
  -7   9   5      247.74      231.70     13.59 o 
  -5   9   5       53.44       41.27      6.00 o 
  -3   9   5        6.87       11.22      3.96 o 
  -1   9   5       66.98       78.29     14.96 o 
   1   9   5       50.23       42.91      9.12 o 
   3   9   5        3.10        5.84      5.84 o 
   5   9   5       46.37       54.72     13.86 o 
   7   9   5        2.84        5.84      5.84 o 
   9   9   5       10.52       10.21      7.30 o 
  11   9   5        1.14        0.00      4.38 o 
 -20  10   5       16.17       21.89      9.48 o 
 -18  10   5        3.37        2.55      2.58 o 
 -16  10   5       65.18       61.45     10.16 o 
 -14  10   5       12.91        6.65      9.48 o 
 -12  10   5       13.45        8.24      4.36 o 
 -10  10   5        3.02        4.92      3.75 o 
  -8  10   5        4.85       -1.02      2.43 o 
  -6  10   5        3.33        1.82      2.58 o 
  -4  10   5       27.04       22.92      5.94 o 
  -2  10   5        2.10        8.51      6.20 o 
   0  10   5       51.66       49.61     13.13 o 
   2  10   5        6.74        2.92      3.65 o 
   4  10   5       60.62       75.15     16.78 o 
   6  10   5        2.44       -0.73      5.11 o 
   8  10   5        0.40        3.65      6.57 o 
  10  10   5        5.78        6.57      5.84 o 
 -19  11   5       27.62       38.67     13.13 o 
 -17  11   5       44.35       52.53     10.28 o 
 -15  11   5       19.88        5.11      5.84 o 
 -13  11   5        4.61       -1.46      5.11 o 
 -11  11   5        0.33        2.19      5.84 o 
  -9  11   5        0.31       13.86      8.03 o 
  -5  11   5        5.64        6.13      3.64 o 
  -3  11   5        7.72        4.84      2.53 o 
  -1  11   5       53.74       60.36     10.94 o 
   1  11   5      102.54      106.52     19.70 o 
   3  11   5      195.24      241.49     29.91 o 
   5  11   5       45.57       69.31     17.51 o 
   7  11   5        3.84       -8.75      8.75 o 
   9  11   5        0.00       -5.84      6.57 o 
 -16  12   5        0.11       -5.84      5.84 o 
 -14  12   5       13.53       -0.73      5.84 o 
 -12  12   5        1.22       -0.73      5.11 o 
 -10  12   5        0.51        9.48      8.03 o 
  -8  12   5        7.38       -2.19      5.11 o 
  -4  12   5        0.29        1.46      5.11 o 
  -2  12   5        1.37        5.11      6.57 o 
   0  12   5       28.97       32.83     11.67 o 
   2  12   5       16.11       17.51      9.48 o 
   4  12   5       41.08       40.86     13.86 o 
   6  12   5        0.78        9.48      8.03 o 
  -7  13   5       23.58       50.34     17.51 o 
  -3  13   5        4.43       16.78      8.75 o 
  -1  13   5        5.15        2.92      5.11 o 
 -28   0   6      106.05      108.71     19.70 o 
 -26   0   6       19.23       18.24      9.48 o 
 -24   0   6      175.45      159.05     22.62 o 
 -22   0   6      101.86       87.55     16.05 o 
 -20   0   6      232.27      246.59     25.53 o 
 -18   0   6      104.33       94.84     16.05 o 
 -16   0   6       15.78       13.86      5.84 o 
 -14   0   6     1262.32     1219.84     51.80 o 
 -12   0   6        6.75        7.30      3.65 o 
 -10   0   6      220.49      236.38     22.62 o 
  -8   0   6      349.19      406.37     29.18 o 
  -6   0   6      276.55      310.07     25.53 o 
  -4   0   6     2948.85     2909.52     76.60 o 
  -2   0   6       69.33       74.42     12.40 o 
   0   0   6       46.38       48.88      9.48 o 
   2   0   6       93.54       80.25     13.13 o 
   4   0   6        3.62        2.92      2.19 o 
   6   0   6     2237.18     2278.45     74.42 o 
   8   0   6       53.19       37.94      9.48 o 
  10   0   6        4.18       -4.38      5.11 o 
  12   0   6       16.81       21.16      8.03 o 
  14   0   6       51.63       48.15     11.67 o 
  16   0   6       54.58       37.94     10.94 o 
  18   0   6       28.88       35.75     12.40 o 
 -29   1   6        6.51       11.67      6.57 o 
 -27   1   6       41.49       32.38      7.88 o 
 -25   1   6        6.72        1.31      2.55 o 
 -23   1   6      163.54      162.29     15.73 o 
 -21   1   6       16.69        9.55      2.53 o 
 -19   1   6        4.60        0.93      2.80 o 
 -17   1   6      356.89      306.23     19.07 o 
 -15   1   6       16.56       17.43      4.88 o 
 -13   1   6      547.98      552.23     24.50 o 
 -11   1   6      125.59      150.57     12.63 o 
  -9   1   6        5.45        3.24      2.28 o 
  -7   1   6      228.97      229.02     15.73 o 
  -5   1   6        2.65        5.42      4.38 o 
  -3   1   6      254.52      252.59     15.97 o 
  -1   1   6       65.47       61.63      7.98 o 
   1   1   6        3.94        5.11      5.11 o 
   3   1   6      215.84      240.08     15.97 o 
   5   1   6      145.99      138.48     12.87 o 
   7   1   6      134.76      136.59     12.87 o 
   9   1   6       24.52       21.67      5.40 o 
  11   1   6       35.36       23.19      5.08 o 
  13   1   6        8.72       10.44      6.20 o 
  15   1   6       70.45       66.79     10.05 o 
  17   1   6       45.44       65.75     10.28 o 
 -30   2   6        4.54       16.78     10.21 o 
 -28   2   6        1.67       11.91      5.40 o 
 -26   2   6       27.62       22.91      6.43 o 
 -24   2   6       16.57        5.84      3.61 o 
 -22   2   6        0.06       -0.73      2.19 o 
 -20   2   6       15.48        6.81      3.65 o 
 -18   2   6      159.75      150.59     14.12 o 
 -16   2   6      127.50      115.10     11.60 o 
 -14   2   6      806.42      799.68     29.87 o 
 -12   2   6       26.74       33.64      5.92 o 
 -10   2   6       23.90       30.27      8.75 o 
  -8   2   6        4.84        7.16      2.80 o 
  -6   2   6        0.03        1.96      1.93 o 
  -4   2   6      110.05      114.70     11.31 o 
  -2   2   6       10.17        7.58      3.09 o 
   0   2   6        6.94        0.00      1.88 o 
   2   2   6       51.11       58.39      7.98 o 
   4   2   6      470.52      476.86     23.06 o 
   6   2   6     1101.49     1181.83     37.19 o 
   8   2   6        9.98        6.17      3.32 o 
  10   2   6        2.70       -0.27      1.88 o 
  12   2   6        3.82        4.74      1.88 o 
  14   2   6       17.83       17.77      5.08 o 
  16   2   6       14.61       15.32      7.30 o 
 -29   3   6       26.05       37.21     11.67 o 
 -27   3   6        0.62       -0.73      5.11 o 
 -25   3   6       44.92       45.84      8.72 o 
 -23   3   6        6.92        5.71      4.18 o 
 -21   3   6       23.97       22.68      5.60 o 
 -19   3   6       18.93        6.57      2.43 o 
 -17   3   6        6.93       -1.46      4.13 o 
 -15   3   6      481.92      497.57     31.01 o 
 -13   3   6      210.87      205.60     14.85 o 
 -11   3   6      258.81      278.54     17.28 o 
  -9   3   6       47.68       44.66      6.95 o 
  -7   3   6      198.24      189.28     11.75 o 
  -5   3   6      136.82      168.51     13.93 o 
  -3   3   6       68.59       62.43      8.77 o 
  -1   3   6        4.49        4.01      3.10 o 
   1   3   6       12.57       14.91      3.32 o 
   3   3   6       18.19       13.00      4.03 o 
   5   3   6      939.01      995.93     33.82 o 
   7   3   6       77.00       92.22     10.69 o 
   9   3   6        7.20        4.38      2.58 o 
  11   3   6        3.06       -6.57      6.57 o 
  13   3   6        5.16        8.03      3.65 o 
  15   3   6        0.00        3.65      2.19 o 
 -26   4   6        0.19       11.67      7.30 o 
 -24   4   6        0.28        5.31      6.93 o 
 -22   4   6      287.51      309.52     21.50 o 
 -20   4   6       44.06       28.92      8.39 o 
 -18   4   6       14.36        7.66      9.12 o 
 -16   4   6      138.94      130.49     12.35 o 
 -14   4   6      148.57      143.42     12.90 o 
 -12   4   6       18.02       28.32      5.67 o 
 -10   4   6        1.02       -1.09      2.08 o 
  -8   4   6      145.77      144.21     12.05 o 
  -6   4   6        0.00       -2.46      2.46 o 
  -4   4   6      149.36      141.05     13.09 o 
  -2   4   6       52.52       65.31      9.02 o 
   0   4   6       53.11       58.37     11.67 o 
   2   4   6      109.68      101.53     10.16 o 
   4   4   6      779.01      861.07     31.37 o 
   6   4   6       54.84       64.01      8.75 o 
   8   4   6       12.02        4.38      4.38 o 
  10   4   6        1.72       -6.57      8.75 o 
  12   4   6        8.83        7.30      5.84 o 
  14   4   6       17.05       13.86      9.48 o 
 -25   5   6       13.33       21.89     10.21 o 
 -23   5   6        1.91        3.65      3.65 o 
 -21   5   6      110.59      123.30     20.43 o 
 -19   5   6       20.61       29.71      6.13 o 
 -17   5   6       46.11       33.59      6.43 o 
 -15   5   6      580.94      538.40     30.28 o 
 -13   5   6     1097.28     1067.53     33.76 o 
 -11   5   6      341.28      340.59     18.78 o 
  -9   5   6       99.35       99.95     10.49 o 
  -7   5   6       32.86       36.11      5.02 o 
  -5   5   6     1011.72      882.98     32.49 o 
  -3   5   6      727.56      660.89     28.54 o 
  -1   5   6      191.53      212.66     16.76 o 
   1   5   6       76.80       64.20     13.86 o 
   3   5   6       73.10       73.69     14.59 o 
   5   5   6        0.40        5.84      4.38 o 
   7   5   6       27.59       19.70      8.03 o 
   9   5   6       90.57       83.90     16.78 o 
  11   5   6        9.26       12.40      8.03 o 
  13   5   6        1.36        6.57      5.11 o 
 -24   6   6       14.30       16.78      8.75 o 
 -22   6   6       69.80       88.28     17.51 o 
 -20   6   6       15.00       13.13      8.03 o 
 -18   6   6      216.44      248.05     27.72 o 
 -16   6   6        5.59       10.21      6.57 o 
 -14   6   6      291.59      292.56     28.45 o 
 -12   6   6       65.53       61.77      7.88 o 
 -10   6   6       85.57       87.97      9.45 o 
  -8   6   6       45.67       47.96      6.21 o 
  -6   6   6       42.28       40.92      5.80 o 
  -4   6   6       26.67       28.10      6.57 o 
  -2   6   6      209.28      193.44     16.20 o 
   0   6   6        8.17        1.70      2.97 o 
   2   6   6      138.78      134.97     20.43 o 
   4   6   6      267.27      257.54     28.45 o 
   6   6   6      208.00      190.42     25.53 o 
   8   6   6       36.42       59.82     15.32 o 
  10   6   6        0.12        5.11      5.11 o 
  12   6   6        9.26        0.00      5.84 o 
 -23   7   6       12.85        4.38      4.38 o 
 -21   7   6       75.34       72.96     16.78 o 
 -19   7   6        2.78       -2.19      2.92 o 
 -17   7   6       26.31       22.62     10.21 o 
 -15   7   6       43.03       62.01     14.59 o 
 -13   7   6       29.96       10.18      9.48 o 
 -11   7   6       16.61        0.88     10.21 o 
  -9   7   6        3.04       -5.11      5.11 o 
  -7   7   6      266.15      252.09     18.55 o 
  -5   7   6       10.28       13.06      3.53 o 
  -3   7   6       79.05       84.63     10.80 o 
  -1   7   6      416.27      384.82     24.44 o 
   1   7   6        6.50        4.92      4.03 o 
   3   7   6        7.08        1.46      3.65 o 
   5   7   6        7.08        1.46      5.11 o 
   7   7   6       58.29       53.99     14.59 o 
   9   7   6       38.59       31.37     10.94 o 
  11   7   6        0.64       10.21      8.03 o 
 -22   8   6       48.84       48.15     13.13 o 
 -20   8   6       77.50       71.50     16.05 o 
 -18   8   6        1.29       -2.19      3.65 o 
 -16   8   6      188.57      194.80     24.81 o 
 -14   8   6        3.43       16.05      8.75 o 
 -12   8   6       97.90       34.99     46.69 o 
 -10   8   6       22.43        7.11     12.77 o 
  -8   8   6        1.05        5.84      5.11 o 
  -6   8   6       85.27       90.03     11.35 o 
  -4   8   6       46.98       45.95      8.41 o 
  -2   8   6        0.23        7.00      3.64 o 
   0   8   6       23.40       17.74      5.40 o 
   2   8   6        7.48        3.65      2.43 o 
   4   8   6       31.84       29.16      7.47 o 
   6   8   6        3.33       -1.46      5.84 o 
   8   8   6       55.48       59.10     15.32 o 
  10   8   6        6.21       -5.11      5.11 o 
 -21   9   6        2.28        5.11      4.38 o 
 -19   9   6        1.93       13.86      7.30 o 
 -17   9   6        0.02        6.57      5.11 o 
 -15   9   6       38.08       43.77     11.67 o 
 -13   9   6        1.67       -4.18      4.18 o 
 -11   9   6        1.00        1.28      2.97 o 
  -9   9   6       63.06       56.18     13.13 o 
  -7   9   6       10.88       15.85      5.60 o 
  -5   9   6      170.89      159.17     15.58 o 
  -3   9   6      108.61       97.83     13.50 o 
  -1   9   6        8.27        3.89      4.74 o 
   1   9   6       40.49       38.37      7.69 o 
   3   9   6       40.35       56.18     15.32 o 
   5   9   6        2.25       18.97      9.48 o 
   7   9   6       18.49       31.37     12.40 o 
 -20  10   6       14.35       26.99     10.94 o 
 -18  10   6        7.80        8.03      5.84 o 
 -16  10   6       44.51       45.23     13.13 o 
 -14  10   6       11.61       16.78      7.30 o 
 -12  10   6        6.27        7.83      3.84 o 
 -10  10   6      115.45      101.31     12.35 o 
  -8  10   6        5.64        7.30      4.38 o 
  -6  10   6        3.35       -3.50      3.50 o 
  -4  10   6       36.31       44.50     12.40 o 
  -2  10   6        7.33        4.38      5.11 o 
   0  10   6        3.45        6.57      6.57 o 
   2  10   6        4.87       10.94      8.03 o 
   4  10   6       10.49       18.24     10.21 o 
   6  10   6        0.25        8.75      7.30 o 
 -17  11   6       30.82       29.91     10.94 o 
 -13  11   6       10.71        9.48      8.03 o 
 -11  11   6        0.01       -3.65      4.38 o 
  -9  11   6       68.80       53.99     16.05 o 
  -5  11   6       28.29       18.97      8.75 o 
  -3  11   6        0.90       -2.19      6.57 o 
  -1  11   6       23.12       30.64     12.40 o 
   1  11   6        0.00        0.73      5.84 o 
   3  11   6       16.03       13.86     10.21 o 
 -12  12   6       20.45        1.46      5.84 o 
 -10  12   6        0.16        0.73      6.57 o 
  -8  12   6       21.07        1.46      8.03 o 
  -4  12   6        1.83        5.84      5.11 o 
  -2  12   6        0.20        1.46      4.38 o 
   0  12   6       15.06       16.05      8.75 o 
   2  12   6        6.92        5.11      5.84 o 
 -27   1   7        3.48        0.24      5.11 o 
 -25   1   7       37.26       38.54      8.21 o 
 -23   1   7       75.06       70.12     10.49 o 
 -21   1   7        4.03       -0.21      4.38 o 
 -19   1   7        2.36        1.16      6.57 o 
 -17   1   7       53.55       53.81      8.72 o 
 -15   1   7       92.33      108.81     12.38 o 
 -13   1   7       20.29       26.65      6.43 o 
 -11   1   7      102.33      105.59     11.83 o 
  -9   1   7       77.08       83.49     10.57 o 
  -7   1   7        1.16        2.55      2.06 o 
  -5   1   7       46.62       46.09      6.45 o 
  -3   1   7      218.35      210.01     16.24 o 
  -1   1   7       81.84       83.87     10.57 o 
   1   1   7       21.52       25.17      6.19 o 
   3   1   7      236.09      257.18     18.82 o 
   5   1   7       75.26       82.14     10.80 o 
   7   1   7       72.72       53.96      9.02 o 
   9   1   7       18.83       21.54      5.78 o 
  11   1   7        2.41        0.40      2.53 o 
  13   1   7       61.83       83.56     12.05 o 
  15   1   7        2.00       11.67      8.75 o 
 -28   2   7        6.06        8.75      6.57 o 
 -26   2   7        1.63        3.58      2.80 o 
 -24   2   7       14.01       13.73      5.60 o 
 -22   2   7       18.37       24.80      7.66 o 
 -20   2   7       44.86       42.25      7.69 o 
 -18   2   7       33.34       34.43      6.71 o 
 -16   2   7        0.17       -0.36      3.61 o 
 -14   2   7       19.06       18.70      5.60 o 
 -12   2   7        8.68        8.63      4.18 o 
 -10   2   7       29.77       29.97      6.95 o 
  -8   2   7        1.84        4.82      2.01 o 
  -6   2   7      190.90      185.02     12.49 o 
  -4   2   7      109.94       95.32     11.35 o 
  -2   2   7       71.42       67.53      9.24 o 
   0   2   7       21.84       32.25      6.43 o 
   2   2   7        5.83        2.68      2.97 o 
   4   2   7      471.31      487.34     25.53 o 
   6   2   7       81.15       78.14     10.80 o 
   8   2   7       11.34        5.54      6.93 o 
  10   2   7       10.00       15.55      4.41 o 
  12   2   7       26.11       18.97      7.30 o 
  14   2   7        2.11        7.30      5.11 o 
 -27   3   7        0.71       -5.11      5.11 o 
 -25   3   7        0.52        5.01      3.84 o 
 -23   3   7       42.93       44.56      8.93 o 
 -21   3   7       17.97       26.02      6.43 o 
 -19   3   7        3.78        0.34      5.84 o 
 -17   3   7        3.94        0.53      3.28 o 
 -15   3   7      469.77      463.74     24.70 o 
 -13   3   7     1911.88     2034.83     50.72 o 
 -11   3   7      253.10      270.14     18.55 o 
  -9   3   7      165.12      157.77     14.42 o 
  -7   3   7       24.16       25.46      4.60 o 
  -5   3   7      117.19      110.04     13.86 o 
  -3   3   7       12.06       17.16      4.88 o 
  -1   3   7       45.71       46.11      7.69 o 
   1   3   7       48.43       43.44      7.47 o 
   3   3   7        0.34        4.77      3.09 o 
   5   3   7        1.47        2.13      3.32 o 
   7   3   7      172.95      178.86     16.10 o 
   9   3   7       73.10       80.25     16.05 o 
  11   3   7        2.16       -0.73      3.65 o 
  13   3   7        9.73        5.11      4.38 o 
 -24   4   7        9.11       18.59      6.31 o 
 -22   4   7       27.11       24.67      6.47 o 
 -20   4   7        3.47        5.00      3.50 o 
 -18   4   7        0.91       -0.27      4.38 o 
 -16   4   7      291.85      266.74     19.00 o 
 -14   4   7       36.54       34.65      6.95 o 
 -12   4   7       19.72       17.77      5.60 o 
 -10   4   7      193.40      186.79     15.68 o 
  -8   4   7        2.27       -0.09      1.88 o 
  -6   4   7        2.20        0.24      2.98 o 
  -4   4   7       49.29       38.42      7.88 o 
  -2   4   7       20.27       19.90      5.84 o 
   0   4   7      123.65      139.35     20.43 o 
   2   4   7       17.95       20.39      4.97 o 
   4   4   7     1151.24     1103.11     59.82 o 
   6   4   7      199.50      213.03     27.72 o 
   8   4   7        0.47       -6.57      6.57 o 
  10   4   7        9.55       15.32      7.30 o 
  12   4   7       16.80       20.43     10.21 o 
 -23   5   7        4.29        5.11      5.84 o 
 -21   5   7       20.13       24.08      9.48 o 
 -19   5   7       15.14       15.32      8.75 o 
 -17   5   7       77.63       77.65      9.97 o 
 -15   5   7        8.43       11.95      4.03 o 
 -13   5   7       83.88       87.19     10.69 o 
 -11   5   7       47.65       44.10      7.88 o 
  -9   5   7       14.86       18.84      5.60 o 
  -7   5   7       59.99       54.63      7.29 o 
  -5   5   7        0.98        3.65      2.28 o 
  -3   5   7      174.11      160.23     15.68 o 
  -1   5   7       40.58       47.08      9.02 o 
   1   5   7      176.05      188.23     26.26 o 
   3   5   7       93.74      105.06     19.70 o 
   5   5   7       75.93       61.28     15.32 o 
   7   5   7        1.36        1.46      3.65 o 
   9   5   7        1.58        5.84      6.57 o 
  11   5   7        0.18       -0.73      5.84 o 
 -22   6   7      309.03      313.72     34.29 o 
 -20   6   7        0.20        2.92      6.57 o 
 -18   6   7        0.16       -5.11      5.11 o 
 -16   6   7       41.06       42.32     12.40 o 
 -14   6   7        8.52        0.73      3.65 o 
 -12   6   7       46.13       47.43      7.88 o 
 -10   6   7       35.68       27.73      5.92 o 
  -8   6   7       26.47       16.16      3.77 o 
  -6   6   7       23.87       31.66      5.90 o 
  -4   6   7        9.30        4.62      2.61 o 
  -2   6   7      208.59      223.71     19.00 o 
   0   6   7        3.17        2.43      2.97 o 
   2   6   7       68.44       43.77     12.40 o 
   4   6   7        0.02       14.59      8.03 o 
   6   6   7        2.14       18.24      9.48 o 
   8   6   7       37.69       42.32     13.86 o 
 -21   7   7      143.64      167.07     25.53 o 
 -19   7   7       10.35       14.59      9.48 o 
 -17   7   7        0.69        8.75      6.57 o 
 -15   7   7       40.43       28.45     10.21 o 
 -13   7   7        2.53       -0.73      4.38 o 
 -11   7   7       10.43        7.30      5.11 o 
  -9   7   7       37.33       32.83      9.48 o 
  -7   7   7      144.55      115.30     20.79 o 
  -5   7   7      534.17      451.60     26.69 o 
  -3   7   7      161.09      160.59     15.97 o 
  -1   7   7      166.49      177.04     17.34 o 
   1   7   7       43.84       47.21      9.12 o 
   3   7   7       24.09       22.25      6.71 o 
   5   7   7        0.49       13.13      8.75 o 
   7   7   7        4.99        8.75      2.92 o 
 -20   8   7       36.02       56.18     15.32 o 
 -18   8   7      100.64      123.30     21.89 o 
 -16   8   7       66.06       73.69     16.05 o 
 -14   8   7        2.14       20.43      9.48 o 
 -12   8   7        4.01        7.30      5.84 o 
 -10   8   7       12.29       20.43      9.48 o 
  -8   8   7       16.41       22.62      9.48 o 
  -6   8   7        0.87        1.46      4.13 o 
  -4   8   7        6.11        3.45      3.28 o 
  -2   8   7       79.39       84.39     12.09 o 
   0   8   7       57.52       49.53     14.96 o 
   2   8   7        1.01        6.08      3.84 o 
   4   8   7        2.47        0.49      5.11 o 
   6   8   7        0.02        8.03      7.30 o 
 -19   9   7       52.46       69.31     16.05 o 
 -17   9   7       76.85      102.14     19.70 o 
 -15   9   7      119.86      163.42     24.81 o 
 -13   9   7        2.69        5.11      5.84 o 
 -11   9   7       30.72       26.99     10.21 o 
  -9   9   7       28.36       30.64      9.48 o 
  -7   9   7       47.87       59.22      9.97 o 
  -5   9   7        0.00        4.94      3.32 o 
  -3   9   7       37.12       40.58      8.41 o 
  -1   9   7        6.83        7.30      3.64 o 
   1   9   7       42.76       46.94      9.76 o 
   3   9   7       66.41       93.38     21.16 o 
 -16  10   7       16.69       17.51      8.03 o 
 -14  10   7       12.82       31.37     11.67 o 
 -12  10   7        9.29       10.21      7.30 o 
 -10  10   7        1.06        3.65      3.65 o 
  -8  10   7        2.69       -1.46      2.92 o 
  -6  10   7       32.97       31.61      7.69 o 
  -4  10   7       18.13       36.48     13.13 o 
  -2  10   7        0.00       -8.75      8.75 o 
   0  10   7       10.66        6.57      7.30 o 
  -5  11   7       26.18       38.67     12.40 o 
  -3  11   7        4.89       -6.57      6.57 o 
 -26   0   8        8.19       10.94      6.57 o 
 -24   0   8       10.56        4.38      3.65 o 
 -22   0   8       36.56       37.94     11.67 o 
 -20   0   8        0.35       -6.57      6.57 o 
 -18   0   8      135.48      192.61     24.81 o 
 -16   0   8      112.42      166.34     22.62 o 
 -14   0   8      423.63      491.00     38.67 o 
 -12   0   8        0.82        8.75      5.84 o 
 -10   0   8       38.39       27.72      8.75 o 
  -8   0   8       30.62       23.35      8.75 o 
  -6   0   8      294.77      280.88     29.18 o 
  -4   0   8        3.85       11.67      5.84 o 
  -2   0   8      108.83      127.67     19.70 o 
   0   0   8       15.64       21.89      9.48 o 
   2   0   8       13.48       12.40      5.84 o 
   4   0   8      132.98      107.98     18.97 o 
   6   0   8      140.75      169.99     24.08 o 
   8   0   8        2.28       10.21      7.30 o 
  10   0   8        0.04       -2.92      6.57 o 
  12   0   8       29.33       32.10     12.40 o 
 -25   1   8       34.99       27.40      7.47 o 
 -23   1   8        0.64       -2.45      2.53 o 
 -21   1   8       24.31       12.31     13.50 o 
 -19   1   8        0.88       -3.65      3.65 o 
 -17   1   8        0.57        3.65      4.03 o 
 -15   1   8      812.53      862.55     35.58 o 
 -13   1   8      119.41      125.52     13.66 o 
 -11   1   8       21.67       27.71      6.95 o 
  -9   1   8        7.94        5.89      3.32 o 
  -7   1   8        0.08        1.31      4.38 o 
  -5   1   8       28.42       25.22      5.20 o 
  -3   1   8        0.39       -0.24      1.96 o 
  -1   1   8        2.41       -0.08      2.28 o 
   1   1   8       91.72       97.23     12.35 o 
   3   1   8        4.00        6.32      3.92 o 
   5   1   8      197.48      259.35     20.37 o 
   7   1   8       30.05       50.32      9.53 o 
   9   1   8        0.11        7.30      6.20 o 
  11   1   8        5.29        7.81      4.18 o 
 -26   2   8        1.78        1.46      6.57 o 
 -24   2   8       19.80       26.99      7.69 o 
 -22   2   8        2.88       -4.72      4.72 o 
 -20   2   8        9.22        6.79      4.03 o 
 -18   2   8       27.60       23.71      6.71 o 
 -16   2   8      237.36      228.02     18.49 o 
 -14   2   8      119.70      142.97     14.96 o 
 -12   2   8        0.03       11.10      4.72 o 
 -10   2   8       15.80       17.39      4.88 o 
  -8   2   8       27.99       33.25      7.17 o 
  -6   2   8        2.43        2.11      2.39 o 
  -4   2   8       52.15       51.77      9.53 o 
  -2   2   8       86.55       93.37     12.77 o 
   0   2   8       51.08       57.68      9.53 o 
   2   2   8      165.82      159.67     15.58 o 
   4   2   8      583.55      638.65     31.27 o 
   6   2   8        0.29        0.06      2.97 o 
   8   2   8        4.04        8.75      5.84 o 
  10   2   8        0.05       -5.11      5.84 o 
 -27   3   8        4.90        5.11      3.65 o 
 -25   3   8       55.60       72.96     15.32 o 
 -23   3   8       38.17       42.81      8.59 o 
 -21   3   8       13.41       11.46      4.18 o 
 -19   3   8       19.60       24.75      6.65 o 
 -17   3   8      162.52      180.51     16.76 o 
 -15   3   8       16.23       14.15      5.08 o 
 -13   3   8      179.42      179.39     16.48 o 
 -11   3   8       39.90       51.15      9.29 o 
  -9   3   8       32.38       26.26      6.65 o 
  -7   3   8        9.30        7.11      2.97 o 
  -5   3   8        5.68       11.01      3.52 o 
  -3   3   8      130.70      154.87     15.97 o 
  -1   3   8        4.55        8.75      8.03 o 
   1   3   8       14.08       11.79      4.88 o 
   3   3   8      322.43      348.08     23.31 o 
   5   3   8        1.19       13.86     10.21 o 
   7   3   8        4.99       14.59      8.03 o 
   9   3   8       13.06        0.00      5.11 o 
 -22   4   8        2.18        2.03      6.93 o 
 -20   4   8       20.73       29.55      7.22 o 
 -18   4   8       22.56       14.92      5.08 o 
 -16   4   8       48.85       54.92      9.24 o 
 -14   4   8        0.41        3.25      2.80 o 
 -12   4   8        1.69        1.46      2.06 o 
 -10   4   8       47.34       37.81      7.88 o 
  -8   4   8       37.66       45.89      8.50 o 
  -6   4   8       51.23       50.03      7.25 o 
  -4   4   8       56.24       46.14      9.53 o 
  -2   4   8        5.44        3.98      9.85 o 
   0   4   8       20.44       25.53     10.94 o 
   2   4   8       63.33       67.12     16.78 o 
   4   4   8       17.44       32.10     13.13 o 
   6   4   8       31.77       51.80     15.32 o 
   8   4   8        1.01       -5.11      7.30 o 
 -21   5   8        0.00        0.73      4.38 o 
 -19   5   8       19.25       18.24      8.75 o 
 -17   5   8       18.42       18.97      5.94 o 
 -15   5   8       39.49       23.59      5.60 o 
 -13   5   8      314.09      308.17     21.37 o 
 -11   5   8       28.29       36.44      7.98 o 
  -9   5   8       44.51       32.32      6.95 o 
  -7   5   8      100.29       88.07      9.95 o 
  -5   5   8      130.32      120.98     11.55 o 
  -3   5   8       14.99       15.12      5.60 o 
  -1   5   8        2.40        6.73      4.31 o 
   1   5   8       28.37       40.86     13.86 o 
   3   5   8       11.73       28.45     10.94 o 
   5   5   8        0.17        9.48      8.03 o 
 -20   6   8       24.58       33.56     12.40 o 
 -18   6   8       17.34       22.62     10.21 o 
 -16   6   8       44.45       61.28     16.05 o 
 -14   6   8       13.75       15.32      8.03 o 
 -12   6   8        0.16        5.84      5.11 o 
 -10   6   8        2.39        7.30      3.84 o 
  -8   6   8       43.66       52.94      9.24 o 
  -6   6   8        6.22        3.61      2.36 o 
  -4   6   8      165.77      162.92     17.00 o 
  -2   6   8       19.34       19.25      6.20 o 
   0   6   8       69.57       66.24     10.80 o 
   2   6   8       20.46        8.71      4.03 o 
   4   6   8        0.59        3.65      5.11 o 
 -19   7   8       17.55       18.97      8.75 o 
 -17   7   8       49.00       57.64     14.59 o 
 -15   7   8       33.31       45.23     13.86 o 
 -13   7   8        1.47        2.92      3.65 o 
 -11   7   8       20.58       21.89      8.03 o 
  -9   7   8       12.62        8.75      7.30 o 
  -7   7   8       35.04       42.12      8.93 o 
  -5   7   8        2.86        8.57      3.75 o 
  -3   7   8       65.72       58.94     10.69 o 
  -1   7   8        2.63       12.90      5.40 o 
   1   7   8        0.73        1.88      3.50 o 
   3   7   8       31.92       37.95      8.75 o 
 -16   8   8        0.13       11.67      8.03 o 
 -14   8   8       13.97        9.48      8.03 o 
 -12   8   8        1.09       -5.84      5.84 o 
 -10   8   8       22.51       24.08      9.48 o 
  -8   8   8        3.76        9.48      6.57 o 
  -6   8   8       35.27       32.06      8.21 o 
  -4   8   8       85.75       97.80     13.29 o 
  -2   8   8      146.84      137.56     16.20 o 
   0   8   8        0.02        1.95      3.84 o 
   2   8   8       46.31       57.64     14.59 o 
   4   8   8        2.52       -0.73      2.92 o 
   6   8   8        8.27       16.05      8.75 o 
 -15   9   8        2.93        7.30      5.11 o 
 -13   9   8        3.98       15.32      8.03 o 
 -11   9   8       14.57       23.35      9.48 o 
  -9   9   8        0.24       10.21      8.03 o 
  -7   9   8        4.43       24.81      7.47 o 
  -5   9   8        6.11        2.97      6.93 o 
  -3   9   8        9.73       12.79      4.88 o 
  -1   9   8       33.83       27.72     10.94 o 
 -12  10   8       18.73        9.48      5.84 o 
 -10  10   8        6.50        2.19      5.11 o 
  -8  10   8       53.16       72.96     16.78 o 
 -23   1   9        6.10       -8.03      8.03 o 
 -21   1   9        4.06       -5.16      5.16 o 
 -19   1   9        5.67       20.32      7.30 o 
 -17   1   9       83.00       98.11     13.86 o 
 -15   1   9       43.53       53.42     10.32 o 
 -13   1   9      159.82      178.82     17.52 o 
 -11   1   9       61.30       64.62     10.57 o 
  -9   1   9        0.88        0.29      2.01 o 
  -7   1   9        2.58        7.47      4.38 o 
  -5   1   9       10.62        3.65      3.50 o 
  -3   1   9       26.04       26.79      6.65 o 
  -1   1   9       12.33       16.16      5.08 o 
   1   1   9       29.14       35.41     12.40 o 
   3   1   9      141.53      146.81     22.98 o 
   5   1   9       65.04       85.45     12.38 o 
   7   1   9        7.48        5.47      3.10 o 
 -24   2   9        1.71       -1.46      6.57 o 
 -22   2   9        0.47       -3.65      6.57 o 
 -20   2   9        1.54        2.71      4.74 o 
 -18   2   9       32.59       60.24     10.28 o 
 -16   2   9      258.00      279.88     24.44 o 
 -14   2   9      123.15      164.97     17.00 o 
 -12   2   9        0.09        6.57      4.56 o 
 -10   2   9        2.43        4.09      3.64 o 
  -8   2   9       66.17       81.93     11.73 o 
  -6   2   9      110.07      130.19     15.21 o 
  -4   2   9       17.52       19.84      5.02 o 
  -2   2   9       42.98       51.98     10.28 o 
   0   2   9        1.28       -2.80      2.80 o 
   2   2   9       38.83       45.49      9.76 o 
   4   2   9       15.99       40.13     13.13 o 
   6   2   9       25.27       29.91     11.67 o 
 -25   3   9       18.35       16.05      8.75 o 
 -23   3   9        2.18       -6.57      6.57 o 
 -21   3   9       21.52       24.81      9.48 o 
 -19   3   9       26.79       33.94      7.98 o 
 -17   3   9       20.09       22.79      6.65 o 
 -15   3   9      242.91      235.46     19.86 o 
 -13   3   9       60.51       55.81      9.80 o 
 -11   3   9        0.59       -2.52      2.53 o 
  -9   3   9       12.53       10.48      4.72 o 
  -7   3   9        2.07        1.46      2.43 o 
  -5   3   9        0.43        1.51      2.76 o 
  -3   3   9       54.47       59.52     10.83 o 
  -1   3   9        0.30       -0.53      2.53 o 
   1   3   9        0.02        4.38      5.11 o 
   3   3   9       13.91       16.05     10.21 o 
 -20   4   9        0.33       -2.19      2.92 o 
 -18   4   9        5.38        4.01      7.30 o 
 -16   4   9        8.30       15.32      5.60 o 
 -14   4   9       73.84       74.85     13.13 o 
 -12   4   9        7.31        0.73      7.30 o 
 -10   4   9        0.15        0.44      2.43 o 
  -8   4   9        9.81       12.59      8.03 o 
  -6   4   9        4.06        0.81      2.55 o 
  -4   4   9        1.12       -1.19      6.93 o 
  -2   4   9       57.00       50.35      9.80 o 
   0   4   9        4.30        4.74      3.61 o 
   2   4   9       96.25       66.39     16.78 o 
 -17   5   9        8.41       16.05      8.03 o 
 -15   5   9       34.66       26.26     10.21 o 
 -13   5   9       15.12       26.68      8.03 o 
 -11   5   9       13.02       17.51      6.19 o 
  -9   5   9        4.09        3.53      5.47 o 
  -7   5   9       24.25       18.27      5.78 o 
  -5   5   9       41.05       58.93      8.66 o 
  -3   5   9       26.95       37.57      9.29 o 
  -1   5   9       50.19       52.87     11.08 o 
   1   5   9        0.03        5.11      5.11 o 
 -16   6   9       19.82       25.53     10.94 o 
 -14   6   9       19.31       20.43      8.03 o 
 -12   6   9        3.91        0.00      3.65 o 
 -10   6   9        4.36        2.92      3.65 o 
  -8   6   9       15.81       13.86      8.75 o 
  -6   6   9       48.65       47.82      8.01 o 
  -4   6   9      156.29      180.21     15.54 o 
  -2   6   9        0.91        9.48      5.11 o 
   0   6   9       24.77       32.10     10.94 o 
 -13   7   9        4.62        9.48      6.57 o 
 -11   7   9        4.32       -5.11      5.11 o 
  -9   7   9        1.11        0.73      5.84 o 
  -7   7   9        0.17        7.30      5.84 o 
  -5   7   9        9.72       12.40      8.03 o 
  -3   7   9        0.59        7.30      8.75 o 
  -1   7   9        4.20       10.21      6.57 o 
  -8   8   9        6.81       13.86      8.75 o 
  -6   8   9       58.55       48.15     13.86 o 
 -16   0  10      565.88      593.87     47.42 o 
 -14   0  10       42.90       67.85     16.78 o 
 -12   0  10       13.50       11.67      7.30 o 
 -10   0  10        2.03       10.94      7.30 o 
  -8   0  10       64.61       64.20     16.05 o 
  -6   0  10       20.62       26.99     10.21 o 
  -4   0  10       30.38       24.81      9.48 o 
  -2   0  10        0.00        0.00      2.92 o 
   0   0  10       42.89       35.02     11.67 o 
   2   0  10        0.01        7.30      6.57 o 
 -17   1  10      134.65      140.81     23.35 o 
 -15   1  10        0.19       15.32      7.74 o 
 -13   1  10       54.00       72.87     12.35 o 
 -11   1  10       11.48       11.58      5.15 o 
  -9   1  10        6.71       10.51      4.36 o 
  -7   1  10        2.49       15.32      6.71 o 
  -5   1  10        3.84        3.54      3.50 o 
  -3   1  10        1.35        5.42      3.50 o 
  -1   1  10        0.50       -3.49      4.88 o 
   1   1  10        1.43       16.05      9.48 o 
 -18   2  10       15.50       32.83     12.40 o 
 -16   2  10       18.28       25.53      9.48 o 
 -14   2  10        1.03        3.78      8.39 o 
 -12   2  10        4.54        4.83      3.09 o 
 -10   2  10       10.54       22.92      7.47 o 
  -8   2  10        1.25       -0.24      2.28 o 
  -6   2  10        1.41        1.04      8.03 o 
  -4   2  10        1.94       -2.40      4.38 o 
  -2   2  10        7.21        5.11      5.11 o 
 -19   3  10        1.94       10.94      8.75 o 
 -17   3  10        1.34       25.53     11.67 o 
 -15   3  10        1.83        5.84      5.84 o 
 -13   3  10        6.44        8.75      5.11 o 
 -11   3  10        6.58       21.44      7.17 o 
  -9   3  10        0.16       -5.25      5.25 o 
  -7   3  10       25.46       40.86     12.40 o 
  -5   3  10       69.23       76.60     16.78 o 
  -3   3  10        3.90        8.03      7.30 o 
 -18   4  10        3.04       -6.57      6.57 o 
 -16   4  10        3.01        8.75      6.57 o 
 -14   4  10        3.28        6.57      6.57 o 
 -12   4  10        0.01        9.48      6.57 o 
 -10   4  10        0.19       -7.30      7.30 o 
  -8   4  10       77.51       77.33     17.51 o 
  -6   4  10       56.41       59.82     15.32 o 
  -4   4  10        0.19        8.03      7.30 o 
 -11   5  10        0.44       -0.73      2.92 o 
  -9   5  10        1.23        5.84      7.30 o 
  -7   5  10        8.65       22.62     10.21 o 
  -5   5  10        0.01       17.51     10.21 o 
                                                 
